# Supplementary material for: Tris[2-meth­oxy-6-(4-methyl­phenyl­iminio­meth­yl)phenolato-κ2 O,O′]tris­(thio­cyanato-κN)neodymium(III)
Source: Acta Crystallogr Sect E Struct Rep Online. 2009 Dec 16;66(Pt 1):m72. doi: 10.1107/S1600536809053124 (PMC2980016; doi:10.1107/S1600536809053124)
Supplement: Supplementary file 2 [file e-66-00m72-Isup2.hkl]

# 
# h,k,l, Fc-squared, Fo-squared, sigma(Fo-squared) and status flag 
# 
data_I
_shelx_title ' x in P2(1)/c' 
_shelx_refln_list_code          4 
_shelx_F_calc_maximum      528.05 
_exptl_crystal_F_000      2124.00 
_reflns_d_resolution_high  0.7684 
 
loop_ 
 _symmetry_equiv_pos_as_xyz 
 'x, y, z' 
 '-x, y+1/2, -z+1/2' 
 '-x, -y, -z' 
 'x, -y-1/2, z-1/2' 
 
_cell_length_a    16.6107 
_cell_length_b    14.2425 
_cell_length_c    22.1582 
_cell_angle_alpha  90.000 
_cell_angle_beta  105.972 
_cell_angle_gamma  90.000 
 
_shelx_F_squared_multiplier     1.000 
 
loop_ 
 _refln_index_h 
 _refln_index_k 
 _refln_index_l 
 _refln_F_squared_calc 
 _refln_F_squared_meas 
 _refln_F_squared_sigma 
 _refln_observed_status 
   1   0   0       12.57       -2.64     11.54 o 
   2   0   0     1457.32      775.41     69.79 o 
   3   0   0      357.32      528.08     72.65 o 
   4   0   0    53906.56    52360.56   1346.18 o 
   5   0   0     2304.78     1902.28    159.12 o 
   6   0   0     6431.08     6708.77    285.59 o 
   7   0   0    44712.88    40386.05   1252.82 o 
   8   0   0       23.18      -24.72     60.51 o 
   9   0   0     6480.29     7052.53    300.27 o 
  10   0   0     3929.20     4383.71    245.96 o 
  11   0   0     8825.28     9186.45    386.84 o 
  12   0   0    10833.07    11585.44    521.62 o 
  13   0   0       54.28       -6.35    108.66 o 
  14   0   0     2110.21     2657.38    345.56 o 
  15   0   0      243.08      352.04    144.02 o 
  16   0   0     3160.98     2481.46    310.78 o 
  17   0   0      699.48      679.61    264.71 o 
  18   0   0      150.51      174.73    235.62 o 
  19   0   0     1054.46     1505.45    367.50 o 
  20   0   0        5.80     -246.76    246.76 o 
   1   1   0   156096.83   147772.03   3360.32 o 
   2   1   0    17938.73    17233.40    384.16 o 
   3   1   0    24155.00    23500.54    478.35 o 
   4   1   0     7165.07     6042.10    138.73 o 
   5   1   0      315.63      289.10     45.54 o 
   6   1   0    13565.78    12742.40    325.12 o 
   7   1   0      314.37      261.96     52.73 o 
   8   1   0    20557.85    19732.85    416.81 o 
   9   1   0     9856.50     9344.52    243.64 o 
  10   1   0     5195.32     5196.01    189.15 o 
  11   1   0    10665.62    10554.37    288.66 o 
  12   1   0      186.84      101.46     85.17 o 
  13   1   0    12242.99    13400.49    365.10 o 
  14   1   0        7.40      105.30     81.11 o 
  15   1   0     5899.26     6785.60    302.85 o 
  16   1   0      346.24      386.64    117.70 o 
  17   1   0     1572.12     1618.88    187.40 o 
  18   1   0     1067.06     1048.05    223.03 o 
  19   1   0       40.75       97.17    177.63 o 
  20   1   0      634.53      294.29    203.85 o 
   0   2   0    54121.71    49113.66   2577.09 o 
   1   2   0     9084.30     8097.92    204.05 o 
   2   2   0    18420.84    17589.17    442.00 o 
   3   2   0     8936.33     8332.76    200.58 o 
   4   2   0    15083.17    15145.53    308.40 o 
   5   2   0     2792.09     2615.42    115.01 o 
   6   2   0     3559.34     3795.17    137.97 o 
   7   2   0    23881.37    23021.02    501.94 o 
   8   2   0     4966.60     5047.68    167.15 o 
   9   2   0     3268.76     2952.27    136.85 o 
  10   2   0     6978.42     7245.39    325.16 o 
  11   2   0     2052.23     1673.27    116.08 o 
  12   2   0     4994.95     5419.52    241.12 o 
  13   2   0        0.38      -34.25     73.29 o 
  14   2   0     6004.28     6127.46    274.28 o 
  15   2   0     1217.75     1117.48    145.82 o 
  16   2   0     1561.13     1544.11    161.37 o 
  17   2   0      621.04      898.94    156.43 o 
  18   2   0      324.58      198.34    158.41 o 
  19   2   0     1084.58      881.51    217.50 o 
  20   2   0        0.01      221.71    206.96 o 
   1   3   0    30845.63    30622.64    751.15 o 
   2   3   0      135.16      112.75     35.18 o 
   3   3   0     8971.69     8634.87    232.71 o 
   4   3   0     5164.73     5294.84    189.87 o 
   5   3   0    23086.27    21500.13    455.70 o 
   6   3   0    46518.09    45509.66    907.50 o 
   7   3   0     2183.90     2106.89    113.92 o 
   8   3   0      495.20      292.28     68.08 o 
   9   3   0     1662.43     1687.52    105.52 o 
  10   3   0     2149.99     2149.38    124.77 o 
  11   3   0     5258.14     5538.19    207.37 o 
  12   3   0       40.58       -1.11     66.89 o 
  13   3   0     1334.34     1215.63    131.18 o 
  14   3   0       62.56      111.60     91.85 o 
  15   3   0     3632.04     4031.40    253.36 o 
  16   3   0     1425.85     1725.38    187.83 o 
  17   3   0      198.24      223.19    141.96 o 
  18   3   0     1102.11      896.04    203.55 o 
  19   3   0       25.75       32.62    260.61 o 
  20   3   0      503.55      112.42    301.34 o 
   0   4   0    51715.16    47352.20   2578.19 o 
   1   4   0    16597.55    17398.32    605.48 o 
   2   4   0    78276.63    71979.13   1654.90 o 
   3   4   0     3371.20     3386.32    151.32 o 
   4   4   0     4267.83     4199.56    151.86 o 
   5   4   0    49749.25    48730.48    905.48 o 
   6   4   0     3996.04     4250.93    143.56 o 
   7   4   0     5749.21     5635.44    185.16 o 
   8   4   0     1551.54     1763.53    110.38 o 
   9   4   0     4840.99     4893.73    187.45 o 
  10   4   0     4290.97     4766.69    185.29 o 
  11   4   0      245.34      164.24     72.96 o 
  12   4   0     4297.39     4587.31    221.45 o 
  13   4   0       28.78       65.49     81.08 o 
  14   4   0     6161.39     6465.29    286.41 o 
  15   4   0       35.57      -34.82     92.83 o 
  16   4   0     1039.63     1000.52    154.92 o 
  17   4   0     1188.93     1252.88    356.69 o 
  18   4   0      362.81      -87.64    190.93 o 
  19   4   0      472.84      582.15    260.76 o 
  20   4   0        2.33     -300.47    300.47 o 
   1   5   0     8679.01     7725.88    343.25 o 
   2   5   0     4429.68     3972.37    162.54 o 
   3   5   0    18258.35    18982.66    426.69 o 
   4   5   0    14385.19    14660.45    352.33 o 
   5   5   0     9992.84    10168.13    274.92 o 
   6   5   0     8441.27     8170.66    204.14 o 
   7   5   0      331.71      266.99     54.45 o 
   8   5   0    13887.69    14283.83    313.95 o 
   9   5   0     1714.16     1605.68    152.58 o 
  10   5   0     1997.80     2155.42    134.81 o 
  11   5   0     1988.15     2140.61    187.75 o 
  12   5   0      839.16     1163.80    146.69 o 
  13   5   0     1918.92     2163.14    190.26 o 
  14   5   0       10.13      -66.93    122.78 o 
  15   5   0      731.69      731.50    175.63 o 
  16   5   0      803.75      590.17    239.34 o 
  17   5   0      400.33      354.10    209.00 o 
  18   5   0      624.95      569.07    208.50 o 
  19   5   0       39.28       81.04    198.19 o 
  20   5   0      300.59      645.85    499.71 o 
   0   6   0     2655.75     2640.94    207.23 o 
   1   6   0      800.42      726.62     67.24 o 
   2   6   0     3816.27     3971.52    150.20 o 
   3   6   0     1219.40     1298.56    116.51 o 
   4   6   0    10129.48    11012.42    293.42 o 
   5   6   0    11733.77    12257.17    325.67 o 
   6   6   0     1382.67     1430.48     77.64 o 
   7   6   0     1674.60     1478.22    100.93 o 
   8   6   0      146.41      116.97     57.82 o 
   9   6   0     3832.01     3969.20    161.24 o 
  10   6   0     1245.02      991.85    160.31 o 
  11   6   0      199.69      381.25    105.82 o 
  12   6   0     1727.25     2181.59    184.36 o 
  13   6   0       77.57      137.66    115.69 o 
  14   6   0      330.43      410.93    127.02 o 
  15   6   0      151.48       75.25    112.34 o 
  16   6   0      317.67      235.65    166.39 o 
  17   6   0      943.06     1002.16    216.48 o 
  18   6   0       39.66       -7.93    178.00 o 
  19   6   0      222.37      164.92    207.63 o 
   1   7   0      405.91      421.14     57.30 o 
   2   7   0        6.30      -18.15     48.81 o 
   3   7   0     1576.47     1828.90    109.75 o 
   4   7   0     2624.06     2583.21    136.47 o 
   5   7   0       89.30       31.26     55.51 o 
   6   7   0       48.59       60.43     59.11 o 
   7   7   0     1876.02     1987.83    130.14 o 
   8   7   0     3810.00     3428.29    169.43 o 
   9   7   0      908.63      652.32    102.71 o 
  10   7   0     1496.06     1035.97    155.84 o 
  11   7   0     1447.09     1258.17    186.19 o 
  12   7   0       14.90      -91.96     91.96 o 
  13   7   0      708.66      900.86    173.81 o 
  14   7   0       31.62       30.89    111.67 o 
  15   7   0      379.90      448.74    152.21 o 
  16   7   0      399.70      261.64    175.13 o 
  17   7   0       80.08      121.51    175.63 o 
  18   7   0       23.91      118.01    198.81 o 
  19   7   0       46.90      227.87    218.37 o 
   0   8   0     1924.71     2022.82    181.30 o 
   1   8   0      703.82      642.19     67.36 o 
   2   8   0      110.96       30.82     54.90 o 
   3   8   0     2867.40     2790.16    157.28 o 
   4   8   0     1288.64     1127.40     99.12 o 
   5   8   0      433.69      536.97     83.97 o 
   6   8   0      510.16      442.53     81.87 o 
   7   8   0     2532.90     2655.65    155.42 o 
   8   8   0       80.70      -24.14     72.83 o 
   9   8   0        1.39        3.04     74.32 o 
  10   8   0      493.67      286.91    103.41 o 
  11   8   0      572.50      387.09    159.77 o 
  12   8   0      417.84      459.87    129.77 o 
  13   8   0        6.64       31.99    111.25 o 
  14   8   0        2.15      220.08    133.93 o 
  15   8   0       96.78       34.80    147.67 o 
  16   8   0       17.86      128.27    170.25 o 
  17   8   0        1.63      -36.11    184.92 o 
  18   8   0        0.01      -42.40    188.40 o 
   1   9   0      234.87      283.75     76.20 o 
   2   9   0      828.00      767.28     86.20 o 
   3   9   0      272.44      373.67     77.95 o 
   4   9   0      518.04      505.15     86.58 o 
   5   9   0      230.27      250.75     80.89 o 
   6   9   0      163.98      142.47     75.04 o 
   7   9   0        0.62      116.97     76.09 o 
   8   9   0     1265.73     1224.30    132.60 o 
   9   9   0      713.13      540.26    113.76 o 
  10   9   0      344.08      476.06    111.08 o 
  11   9   0      327.99      230.74    106.02 o 
  12   9   0      756.58      459.20    133.59 o 
  13   9   0      150.56        8.66    116.70 o 
  14   9   0       16.25      143.08    144.29 o 
  15   9   0       24.49     -132.35    144.93 o 
  16   9   0       29.21      104.01    179.49 o 
  17   9   0        5.99     -118.28    186.13 o 
  18   9   0       23.97       22.12    208.12 o 
   0  10   0     1178.10     1207.14    170.10 o 
   1  10   0      187.76       77.14     83.71 o 
   2  10   0     1029.37     1056.35    139.06 o 
   3  10   0       16.55       13.95     80.31 o 
   4  10   0      885.96      937.93    142.17 o 
   5  10   0        9.84      114.94     79.23 o 
   6  10   0      585.53      627.77    105.23 o 
   7  10   0        6.03       48.69     86.30 o 
   8  10   0      463.03      455.46    109.87 o 
   9  10   0      128.00       69.89     97.52 o 
  10  10   0        1.46      -76.41     96.37 o 
  11  10   0       41.21       -9.55     98.06 o 
  12  10   0       53.26       68.83    127.79 o 
  13  10   0        0.33     -133.33    133.33 o 
  14  10   0        0.80      267.07    179.74 o 
  15  10   0        8.98      -63.01    166.08 o 
  16  10   0        4.94     -124.29    179.84 o 
  17  10   0       17.23       81.38    211.48 o 
   1  11   0      684.78      546.62    114.26 o 
   2  11   0       88.02       33.86     98.56 o 
   3  11   0      607.12      463.72    125.25 o 
   4  11   0       13.15       46.00    106.51 o 
   5  11   0      493.06      238.98    116.25 o 
   6  11   0      585.82      660.66    138.06 o 
   7  11   0      441.64      442.12    108.77 o 
   8  11   0       26.45      -37.18     98.85 o 
   9  11   0       34.84      -60.32    100.96 o 
  10  11   0      141.50      106.95    110.51 o 
  11  11   0       32.40      226.28    136.38 o 
  12  11   0        4.11       83.25    154.02 o 
  13  11   0      171.56      268.21    174.10 o 
  14  11   0        9.04      -69.01    149.31 o 
  15  11   0      214.91       44.84    229.19 o 
  16  11   0       81.27       78.51    195.16 o 
   0  12   0      787.79      876.16    211.67 o 
   1  12   0      133.15       98.58    103.86 o 
   2  12   0      286.41      319.01    114.76 o 
   3  12   0     1695.07     2110.57    199.49 o 
   4  12   0       53.42      127.14    116.49 o 
   5  12   0       57.72      140.80    148.63 o 
   6  12   0      271.94      336.43    140.51 o 
   7  12   0     1406.18     1471.27    223.19 o 
   8  12   0       42.16      -58.45    166.70 o 
   9  12   0      128.32      -28.01    139.55 o 
  10  12   0        0.98     -124.87    126.89 o 
  11  12   0       51.31     -133.08    133.08 o 
  12  12   0      378.28      242.24    175.14 o 
  13  12   0       19.77      226.20    176.38 o 
  14  12   0      144.61      285.46    230.85 o 
  15  12   0        5.42      -87.45    188.90 o 
   1  13   0     1483.22     1750.22    178.48 o 
   2  13   0      711.13      657.88    161.95 o 
   3  13   0      306.83      204.69    119.83 o 
   4  13   0      272.61      127.13    131.72 o 
   5  13   0      571.87      611.45    295.64 o 
   6  13   0      808.33      929.31    297.81 o 
   7  13   0      166.07      276.88    185.48 o 
   8  13   0      475.85      129.32    258.78 o 
   9  13   0      112.47       -0.89    206.54 o 
  10  13   0      198.15      150.33    278.42 o 
  11  13   0      184.90      128.88    243.38 o 
  12  13   0        1.34       22.79    187.24 o 
  13  13   0      167.93       36.49    180.37 o 
  14  13   0        2.99     -176.86    176.86 o 
   0  14   0     1310.15     1149.06    334.36 o 
   1  14   0      835.13      534.13    211.85 o 
   2  14   0      493.70      546.97    167.33 o 
   3  14   0      138.69       17.11    168.56 o 
   4  14   0      471.01      222.51    193.15 o 
   5  14   0      892.48      835.80    284.66 o 
   6  14   0       97.14      -73.65    418.39 o 
   7  14   0      755.24      397.05    305.07 o 
   8  14   0      187.75      704.98    436.66 o 
   9  14   0      287.82      309.86    598.74 o 
  10  14   0      218.13      191.18    258.11 o 
  11  14   0      154.26      988.00    395.45 o 
  12  14   0      379.63      -37.42    214.86 o 
  13  14   0       23.63     -112.49    241.71 o 
   1  15   0     1181.53     1556.17    377.67 o 
   2  15   0      427.80      603.73    231.24 o 
   3  15   0      898.18      325.64    266.34 o 
   4  15   0      429.43      405.56    514.68 o 
   5  15   0      160.51      200.87    242.76 o 
   6  15   0      654.04      745.54    301.93 o 
   7  15   0        4.97       46.72    242.81 o 
   8  15   0      380.50      746.03    287.71 o 
   9  15   0      130.77        9.88    255.74 o 
  10  15   0      297.38      -48.73    261.37 o 
  11  15   0      200.45      256.65    282.04 o 
  12  15   0      166.90      159.14    281.56 o 
   0  16   0      846.86      638.99    430.20 o 
   1  16   0       31.51     -143.07    243.89 o 
   2  16   0     1005.98     1482.91    541.74 o 
   3  16   0      260.58       21.03    257.94 o 
   4  16   0      336.74      229.43    295.01 o 
   5  16   0      299.06      629.01    549.43 o 
   6  16   0        8.14     -163.85    253.01 o 
   7  16   0      497.57      115.84    262.94 o 
   8  16   0      124.81       10.63    261.59 o 
   9  16   0      204.00      288.44    299.14 o 
  10  16   0      188.71      194.67    307.82 o 
   1  17   0      773.01     1576.31    588.71 o 
   2  17   0       21.47     -365.92    393.39 o 
   3  17   0      111.90      693.38    473.61 o 
   4  17   0      342.19      108.10    295.64 o 
   5  17   0      140.70     -251.19    251.19 o 
   6  17   0      431.08      663.69    336.41 o 
   7  17   0       32.26       84.41    260.31 o 
   8  17   0      412.25      542.50    311.07 o 
   1  18   0       12.21     -337.07    360.97 o 
   2  18   0      301.93     -150.27    441.19 o 
   3  18   0      299.87      640.91    520.86 o 
   4  18   0      121.95      481.57    503.83 o 
 -20   1   1        9.98     -161.49    186.92 o 
 -19   1   1        2.56       -4.84    165.76 o 
 -18   1   1        3.38      -27.39    153.33 o 
 -17   1   1       11.03      -41.89    119.28 o 
 -16   1   1      257.66      274.88    112.10 o 
 -15   1   1      301.38      182.25     99.49 o 
 -14   1   1      204.15      205.67     86.39 o 
 -13   1   1      316.13      268.99     81.68 o 
 -12   1   1        0.95      -36.81     63.35 o 
 -11   1   1      374.13      290.41     69.00 o 
 -10   1   1      326.40      282.03     63.55 o 
  -9   1   1      816.09      658.15     73.58 o 
  -8   1   1     5861.30     5040.76    167.13 o 
  -7   1   1      437.03      535.62     61.59 o 
  -6   1   1    12038.53    11249.93    272.08 o 
  -5   1   1    13053.20    13070.57    295.65 o 
  -4   1   1    28273.43    29215.94    519.65 o 
  -3   1   1     5507.54     6031.83    159.74 o 
  -2   1   1    12952.66     9722.03    278.46 o 
  -1   1   1     7318.27     6074.98    255.83 o 
   0   1   1     4487.15     4695.29    124.96 o 
   1   1   1      537.27      333.01     27.63 o 
   2   1   1     2717.37     2081.28    110.19 o 
   3   1   1     5156.99     5057.44    155.74 o 
   4   1   1    10511.35     9765.38    247.21 o 
   5   1   1      323.38      275.50     52.91 o 
   6   1   1      609.40      766.04     98.10 o 
   7   1   1    14896.07    16441.66    379.97 o 
   8   1   1     1866.82     2106.03    137.14 o 
   9   1   1      267.38      321.72     61.63 o 
  10   1   1      801.93      931.38     87.29 o 
  11   1   1        0.06      -47.93     62.28 o 
  12   1   1      198.55      126.96     71.35 o 
  13   1   1       39.98       58.16     77.54 o 
  14   1   1        0.68      -83.72     83.72 o 
  15   1   1      102.65      135.57     98.38 o 
  16   1   1       17.61       80.62    123.80 o 
  17   1   1       20.54     -122.60    122.60 o 
  18   1   1       57.06      -75.92    155.50 o 
  19   1   1       30.64      123.19    230.26 o 
  20   1   1        0.61     -182.83    182.83 o 
 -20   2   1       26.17      -28.48    191.28 o 
 -19   2   1      309.86      441.38    195.75 o 
 -18   2   1      161.09       72.77    139.14 o 
 -17   2   1      632.23      413.09    150.65 o 
 -16   2   1      127.18      256.31    125.07 o 
 -15   2   1     1540.31     1678.89    158.85 o 
 -14   2   1       20.77       34.07     76.50 o 
 -13   2   1     1233.03     1266.39    152.94 o 
 -12   2   1      585.64      579.22     90.11 o 
 -11   2   1      294.37      395.23     73.30 o 
 -10   2   1        9.81       26.20     54.08 o 
  -9   2   1      938.01      952.38     83.67 o 
  -8   2   1    12584.52    12631.71    294.83 o 
  -7   2   1    12791.59    14245.52    336.51 o 
  -6   2   1     1033.27      923.84     71.48 o 
  -5   2   1     1613.17     1798.06     88.34 o 
  -4   2   1     1728.12     1528.58     73.77 o 
  -3   2   1    12140.99    12847.23    266.87 o 
  -2   2   1      424.74      368.38     43.31 o 
  -1   2   1      310.76      201.76     36.90 o 
   0   2   1     2932.54     2614.21     85.09 o 
   1   2   1      193.50      114.81     35.71 o 
   2   2   1     4758.01     5199.52    146.99 o 
   3   2   1     1088.09     1190.69     73.65 o 
   4   2   1    22149.92    23813.01    577.76 o 
   5   2   1     2239.75     2585.42    149.35 o 
   6   2   1     4593.23     4816.88    160.28 o 
   7   2   1     3113.74     2955.86    131.01 o 
   8   2   1     5525.36     6418.14    208.21 o 
   9   2   1     1316.83     1366.70     94.14 o 
  10   2   1      511.20      392.78     69.37 o 
  11   2   1     4305.75     4268.29    182.30 o 
  12   2   1        1.88       -1.13     67.28 o 
  13   2   1       22.62       66.54     78.58 o 
  14   2   1     1188.17     1444.60    145.60 o 
  15   2   1       96.90      125.49    100.79 o 
  16   2   1      147.28      135.81    109.81 o 
  17   2   1      240.98      407.63    146.49 o 
  18   2   1      399.79      490.97    189.57 o 
  19   2   1        0.91      119.09    189.98 o 
  20   2   1       19.71      -48.14    226.57 o 
 -20   3   1       18.17       56.67    384.74 o 
 -19   3   1       56.31      423.32    231.08 o 
 -18   3   1      208.10      197.36    152.62 o 
 -17   3   1        3.88      -87.52    116.79 o 
 -16   3   1      448.07      356.06    117.86 o 
 -15   3   1      221.58      157.30     98.54 o 
 -14   3   1     1728.51     1930.05    246.58 o 
 -13   3   1      892.32      785.29    135.94 o 
 -12   3   1      760.91      722.62     94.36 o 
 -11   3   1      913.40      994.23     96.32 o 
 -10   3   1       66.71       15.63     55.16 o 
  -9   3   1     1206.19      965.47    109.57 o 
  -8   3   1     4858.75     5457.10    180.28 o 
  -7   3   1     1923.00     1715.54    103.48 o 
  -6   3   1     4787.24     5425.24    200.04 o 
  -5   3   1    10004.03     8915.85    221.12 o 
  -4   3   1     4952.02     4001.36    249.60 o 
  -3   3   1     4167.61     4471.89    147.71 o 
  -2   3   1     6750.10     6994.60    184.96 o 
  -1   3   1    19850.62    17693.69    594.75 o 
   0   3   1     1580.53     1447.49    101.15 o 
   1   3   1    11588.09    11750.92    294.52 o 
   2   3   1       20.52      -19.39     34.33 o 
   3   3   1    37557.99    34997.03    947.13 o 
   4   3   1       50.56      -16.93     52.70 o 
   5   3   1     1681.45     1602.25     94.01 o 
   6   3   1     2801.10     3272.92    140.55 o 
   7   3   1    19576.71    21095.23    470.66 o 
   8   3   1      446.93      417.08     67.01 o 
   9   3   1      515.92      472.41     79.84 o 
  10   3   1     2595.34     2623.78    140.15 o 
  11   3   1     2193.64     2613.18    146.68 o 
  12   3   1       57.60       99.48     77.10 o 
  13   3   1      384.67      269.59     93.36 o 
  14   3   1     1627.81     1723.22    154.34 o 
  15   3   1     1737.40     1524.94    154.54 o 
  16   3   1       98.68       91.78    109.97 o 
  17   3   1      376.49      425.46    157.61 o 
  18   3   1       37.39       43.27    252.30 o 
  19   3   1      196.13      -81.20    235.43 o 
  20   3   1       49.31      -48.58    384.74 o 
 -20   4   1      203.88      374.05    249.23 o 
 -19   4   1      224.60       14.45    193.39 o 
 -18   4   1       91.57       70.18    190.98 o 
 -17   4   1      403.08      372.84    208.10 o 
 -16   4   1        0.41      -25.77    130.53 o 
 -15   4   1      827.61      684.85    161.50 o 
 -14   4   1      310.47      117.15     94.73 o 
 -13   4   1      204.83      182.95     91.97 o 
 -12   4   1     1635.85     1410.52    120.11 o 
 -11   4   1       31.31       -4.92     61.71 o 
 -10   4   1     5440.28     5237.01    194.95 o 
  -9   4   1      191.86       79.58     54.00 o 
  -8   4   1     3663.98     3613.40    161.78 o 
  -7   4   1     9599.77    10124.67    244.89 o 
  -6   4   1       91.84      157.33     47.97 o 
  -5   4   1     5327.40     5861.36    162.15 o 
  -4   4   1     1594.15     1616.51    116.65 o 
  -3   4   1     6290.77     6030.11    235.39 o 
  -2   4   1     3537.59     3690.21    145.50 o 
  -1   4   1     3771.96     3485.99    253.21 o 
   0   4   1   125674.01   122778.79   3675.34 o 
   1   4   1    91267.45    88935.22   2689.08 o 
   2   4   1      809.00     1028.69     96.65 o 
   3   4   1     1030.80     1237.99    111.60 o 
   4   4   1    12081.17    10563.47    268.58 o 
   5   4   1     3146.21     2992.53    108.28 o 
   6   4   1    17746.00    17031.14    346.45 o 
   7   4   1     3485.89     3316.49    170.32 o 
   8   4   1     4283.17     4796.32    196.72 o 
   9   4   1     1261.68     1394.90    125.33 o 
  10   4   1       59.25      105.71     69.67 o 
  11   4   1     1397.85     1543.54    200.80 o 
  12   4   1      438.18      321.78    104.47 o 
  13   4   1      638.64      818.50    129.62 o 
  14   4   1     1908.63     2055.46    170.21 o 
  15   4   1      298.78      315.79    112.16 o 
  16   4   1     1226.53     1094.76    289.85 o 
  17   4   1        1.16      -35.34    185.92 o 
  18   4   1      567.53     1381.80    248.74 o 
  19   4   1       30.46      190.08    286.66 o 
  20   4   1      168.66     -253.06    253.06 o 
 -20   5   1      149.99       32.03    204.39 o 
 -19   5   1      101.17      -15.31    217.36 o 
 -18   5   1      847.91     1003.23    250.24 o 
 -17   5   1        0.21       46.01    184.66 o 
 -16   5   1     1436.09     1715.40    396.53 o 
 -15   5   1      233.26      310.61    149.76 o 
 -14   5   1     1542.40     1878.35    295.52 o 
 -13   5   1     3402.22     3526.66    261.98 o 
 -12   5   1     2228.36     2506.88    223.84 o 
 -11   5   1     4421.71     3966.46    188.78 o 
 -10   5   1      272.60      408.10     79.28 o 
  -9   5   1    11290.33    10611.28    288.57 o 
  -8   5   1      173.05      148.38     53.25 o 
  -7   5   1     8783.22     8610.01    212.59 o 
  -6   5   1     2104.54     2364.10    114.82 o 
  -5   5   1       19.73      -32.25     48.77 o 
  -4   5   1     1209.25     1534.94     98.95 o 
  -3   5   1     2189.45     2363.48    115.38 o 
  -2   5   1    16894.36    17126.96    453.96 o 
  -1   5   1     2359.77     2566.18    562.07 o 
   0   5   1     9297.56     9313.88    388.07 o 
   1   5   1    21848.10    21654.07    626.19 o 
   2   5   1       97.43      110.79     47.56 o 
   3   5   1     7402.68     6608.17    198.39 o 
   4   5   1     3514.54     3698.06    202.10 o 
   5   5   1    18253.21    17204.23    410.84 o 
   6   5   1     1767.49     1452.17     83.48 o 
   7   5   1    10668.14    10938.13    257.99 o 
   8   5   1    10032.03    11335.09    266.07 o 
   9   5   1     2308.68     2055.00    113.83 o 
  10   5   1     4444.54     4534.71    211.12 o 
  11   5   1      207.91      130.44     73.04 o 
  12   5   1     4716.87     5068.90    257.88 o 
  13   5   1      527.73      578.61    133.07 o 
  14   5   1     1714.73     1818.36    197.12 o 
  15   5   1     1284.51     1409.11    192.94 o 
  16   5   1      434.46      451.10    147.25 o 
  17   5   1      612.94      591.82    200.38 o 
  18   5   1       61.22     -148.38    260.99 o 
  19   5   1      266.73      -75.72    191.88 o 
 -19   6   1      122.34        5.15    190.68 o 
 -18   6   1      124.64      375.25    198.83 o 
 -17   6   1      741.34      438.35    186.62 o 
 -16   6   1       64.01     -160.79    160.79 o 
 -15   6   1     1065.74     1472.18    216.40 o 
 -14   6   1     1190.36      992.60    183.95 o 
 -13   6   1      742.58      857.68    187.72 o 
 -12   6   1     1770.18     1918.49    192.82 o 
 -11   6   1      234.89      109.40     98.99 o 
 -10   6   1    13296.30    14217.76    423.38 o 
  -9   6   1       12.59       14.32     62.60 o 
  -8   6   1     7599.03     7787.65    236.17 o 
  -7   6   1     4270.87     4152.85    151.99 o 
  -6   6   1     4500.85     4000.34    155.31 o 
  -5   6   1     5309.77     4880.04    175.59 o 
  -4   6   1      578.26      586.00     68.99 o 
  -3   6   1    28505.86    29033.58    581.33 o 
  -2   6   1      182.55      145.21     47.97 o 
  -1   6   1    12869.68    13649.90    321.36 o 
   0   6   1    10632.58    10220.88    327.19 o 
   1   6   1    34695.84    34477.07    714.47 o 
   2   6   1    48243.18    48987.99    989.56 o 
   3   6   1        8.06       25.27     47.00 o 
   4   6   1    10450.70     9758.56    270.52 o 
   5   6   1      265.60      278.88     88.90 o 
   6   6   1    12721.02    11560.51    262.61 o 
   7   6   1       92.77       83.64     47.12 o 
   8   6   1     4737.49     4561.56    168.96 o 
   9   6   1     5245.08     5163.36    249.86 o 
  10   6   1        1.60      -23.09     78.74 o 
  11   6   1     1433.35     1361.17    221.24 o 
  12   6   1       72.82       84.55     93.02 o 
  13   6   1     3173.32     3305.22    230.71 o 
  14   6   1     1623.39     1448.39    173.59 o 
  15   6   1      353.54      295.48    129.24 o 
  16   6   1     1003.78      486.22    188.63 o 
  17   6   1        0.07       35.53    165.15 o 
  18   6   1      443.05      599.05    213.13 o 
  19   6   1      145.90        4.80    190.91 o 
 -19   7   1      386.60      379.73    215.85 o 
 -18   7   1      759.52      643.05    229.98 o 
 -17   7   1      188.86       46.57    177.15 o 
 -16   7   1     1395.84     1353.12    226.75 o 
 -15   7   1      198.47      404.91    154.48 o 
 -14   7   1     1519.07     1572.32    185.41 o 
 -13   7   1     1780.67     1752.74    177.78 o 
 -12   7   1      698.08      402.46    170.46 o 
 -11   7   1     3838.23     3979.53    254.03 o 
 -10   7   1      527.58      327.07     85.05 o 
  -9   7   1     7529.42     7780.27    265.24 o 
  -8   7   1       73.15       93.35     66.92 o 
  -7   7   1     7072.53     7025.43    236.68 o 
  -6   7   1     6661.29     6379.02    296.12 o 
  -5   7   1     2693.81     2912.26    222.67 o 
  -4   7   1     5992.36     6820.77    213.93 o 
  -3   7   1      377.26      422.31     71.31 o 
  -2   7   1    12689.06    14324.47    328.66 o 
  -1   7   1     7655.55     8713.24    238.86 o 
   0   7   1    17494.78    18361.82    439.98 o 
   1   7   1    36125.70    36944.02    677.81 o 
   2   7   1     2792.92     2607.29    129.10 o 
   3   7   1     3780.86     3608.56    150.95 o 
   4   7   1       81.07       92.70     55.44 o 
   5   7   1    14466.71    13648.04    333.36 o 
   6   7   1     2134.78     2265.45    165.25 o 
   7   7   1     4294.15     4234.46    181.61 o 
   8   7   1     4478.86     4479.81    296.98 o 
   9   7   1        9.16       85.69     78.79 o 
  10   7   1     4423.68     4678.14    360.17 o 
  11   7   1        8.46       15.46     95.15 o 
  12   7   1     4950.06     5138.77    281.56 o 
  13   7   1     1239.65     1485.73    271.11 o 
  14   7   1     1312.27     1251.49    172.07 o 
  15   7   1     1530.04     1358.12    196.96 o 
  16   7   1      153.68      290.71    187.03 o 
  17   7   1     1351.09     1046.16    232.71 o 
  18   7   1       18.18      -85.20    186.04 o 
  19   7   1      681.31      869.45    286.54 o 
 -18   8   1       85.23      -32.90    184.75 o 
 -17   8   1     1376.26     1514.72    276.25 o 
 -16   8   1        7.44       11.64    163.08 o 
 -15   8   1     1560.50     1738.92    579.23 o 
 -14   8   1     1694.35     1701.52    206.30 o 
 -13   8   1     2747.53     3045.58    235.93 o 
 -12   8   1     3046.89     3620.40    249.13 o 
 -11   8   1      517.10      535.74    113.47 o 
 -10   8   1     2384.30     2485.49    181.46 o 
  -9   8   1      306.67      211.92     85.06 o 
  -8   8   1     7890.56     7331.69    259.49 o 
  -7   8   1     1318.81     1471.61    140.43 o 
  -6   8   1     5931.30     5875.49    219.79 o 
  -5   8   1    10123.83    10254.15    290.27 o 
  -4   8   1     1928.58     1950.42    142.48 o 
  -3   8   1     8035.88     8219.87    251.48 o 
  -2   8   1      341.34      288.43     70.96 o 
  -1   8   1     9803.09    10266.95    248.82 o 
   0   8   1     2704.36     3112.87    122.53 o 
   1   8   1      144.21       60.67     49.72 o 
   2   8   1    35483.03    36408.01    726.51 o 
   3   8   1      158.44      172.29     67.41 o 
   4   8   1    13966.79    12999.18    327.01 o 
   5   8   1     1501.47     1455.83    112.18 o 
   6   8   1     7116.59     7248.00    244.37 o 
   7   8   1     1900.85     1804.16    144.03 o 
   8   8   1     2415.25     2494.67    167.21 o 
   9   8   1    10273.86    10390.16    431.48 o 
  10   8   1       30.20      100.89     87.31 o 
  11   8   1     3422.38     3546.89    240.04 o 
  12   8   1       11.78       68.45    107.34 o 
  13   8   1     3661.14     3775.42    314.90 o 
  14   8   1      246.71      153.01    126.57 o 
  15   8   1      959.22      801.08    204.31 o 
  16   8   1     1019.53     1301.86    287.95 o 
  17   8   1        2.39      307.86    202.11 o 
  18   8   1      525.78      759.58    262.85 o 
 -18   9   1      356.06      365.48    231.49 o 
 -17   9   1       14.99      -30.05    190.10 o 
 -16   9   1      608.24      666.71    205.22 o 
 -15   9   1      274.39       81.81    198.52 o 
 -14   9   1     1197.06      979.58    201.63 o 
 -13   9   1     1711.65     2305.41    367.49 o 
 -12   9   1      202.87      175.61    118.25 o 
 -11   9   1     3099.38     3475.67    326.30 o 
 -10   9   1        0.74       84.57     92.78 o 
  -9   9   1     4893.78     4920.70    338.91 o 
  -8   9   1      997.45      747.63    107.50 o 
  -7   9   1     5630.71     6093.89    384.74 o 
  -6   9   1     4838.21     5220.99    321.19 o 
  -5   9   1     2407.43     2642.79    153.93 o 
  -4   9   1    19799.34    20253.43    464.50 o 
  -3   9   1       13.80       32.40     62.71 o 
  -2   9   1    11272.67    11648.56    303.58 o 
  -1   9   1     2056.23     2019.62    202.10 o 
   0   9   1     5068.22     5073.19    242.63 o 
   1   9   1     5239.97     5134.67    226.85 o 
   2   9   1     2659.74     2575.23    137.93 o 
   3   9   1    13832.05    13880.33    346.79 o 
   4   9   1      928.81     1118.03    106.49 o 
   5   9   1     4407.08     4574.33    197.92 o 
   6   9   1       62.04       27.71     73.40 o 
   7   9   1     5721.21     6346.54    268.40 o 
   8   9   1     8340.84     8477.24    320.34 o 
   9   9   1        8.13       29.14     89.94 o 
  10   9   1     2654.60     2783.62    196.62 o 
  11   9   1      101.58      118.97    107.05 o 
  12   9   1     1257.31     1561.89    177.07 o 
  13   9   1      154.27      288.77    134.90 o 
  14   9   1      883.04      734.41    232.68 o 
  15   9   1      710.49      675.25    197.36 o 
  16   9   1        7.27      -57.49    174.61 o 
  17   9   1      767.28     1296.39    258.37 o 
 -17  10   1      504.36      337.17    212.25 o 
 -16  10   1       45.01      246.10    209.27 o 
 -15  10   1      946.66      832.83    319.54 o 
 -14  10   1      598.89      778.85    225.22 o 
 -13  10   1      887.41     1009.05    201.12 o 
 -12  10   1     1672.07     1670.78    265.82 o 
 -11  10   1      903.00      827.24    138.59 o 
 -10  10   1     2430.08     2490.28    193.24 o 
  -9  10   1       68.58      -88.99     88.99 o 
  -8  10   1     3734.19     3504.33    215.34 o 
  -7  10   1      407.02      413.00     98.00 o 
  -6  10   1     1747.51     1626.02    146.34 o 
  -5  10   1     9499.61     9131.77    290.90 o 
  -4  10   1      454.75      335.94     85.73 o 
  -3  10   1     3885.25     3965.24    319.88 o 
  -2  10   1      586.34      742.49    114.87 o 
  -1  10   1     5315.37     5154.19    242.12 o 
   0  10   1     2438.24     2521.36    162.65 o 
   1  10   1      732.53      667.27    123.77 o 
   2  10   1     4489.60     4496.59    252.32 o 
   3  10   1      427.29      274.54     89.15 o 
   4  10   1     5379.33     5930.00    231.65 o 
   5  10   1       56.46      194.71     84.25 o 
   6  10   1     5477.39     5901.31    366.19 o 
   7  10   1     4720.53     4682.53    288.73 o 
   8  10   1      929.02      737.46    120.76 o 
   9  10   1     4256.41     4410.89    317.50 o 
  10  10   1        0.61       -6.85     99.21 o 
  11  10   1     3441.77     3726.39    302.84 o 
  12  10   1      298.78      273.45    134.28 o 
  13  10   1      843.67      591.38    186.98 o 
  14  10   1      529.73      783.24    213.71 o 
  15  10   1      290.19      211.70    205.19 o 
  16  10   1      962.80      929.20    242.92 o 
  17  10   1        0.21      124.38    203.13 o 
 -16  11   1      661.16      643.37    233.53 o 
 -15  11   1       31.75      122.54    189.51 o 
 -14  11   1      982.57      670.34    204.97 o 
 -13  11   1      869.50      612.78    188.81 o 
 -12  11   1      512.21      582.32    204.68 o 
 -11  11   1     2411.79     1988.79    253.57 o 
 -10  11   1      174.03      241.18    110.84 o 
  -9  11   1     3583.91     3641.05    229.05 o 
  -8  11   1      122.53       57.80     99.20 o 
  -7  11   1     3658.84     3285.82    265.48 o 
  -6  11   1     1784.60     1869.31    167.28 o 
  -5  11   1      189.26       94.64    107.84 o 
  -4  11   1     3283.53     3872.08    315.29 o 
  -3  11   1       31.78      -83.12     83.12 o 
  -2  11   1     4224.14     4514.72    308.00 o 
  -1  11   1      123.41       41.99     93.17 o 
   0  11   1     2566.76     2813.57    194.14 o 
   1  11   1     2560.50     2577.51    216.68 o 
   2  11   1     1145.01     1548.51    165.61 o 
   3  11   1    10531.78    10682.89    446.23 o 
   4  11   1     1724.26     1466.97    206.89 o 
   5  11   1     1391.89     1158.07    183.67 o 
   6  11   1      237.32      106.18     96.89 o 
   7  11   1     4222.12     4810.25    254.22 o 
   8  11   1     5047.37     5080.47    346.72 o 
   9  11   1      888.48      745.07    133.98 o 
  10  11   1     3574.48     3538.13    248.68 o 
  11  11   1       17.36       52.13    124.63 o 
  12  11   1     1083.09     1234.94    215.44 o 
  13  11   1      143.93      175.45    159.64 o 
  14  11   1      604.93      947.64    230.11 o 
  15  11   1      743.91      361.16    263.64 o 
  16  11   1       11.93      175.43    213.69 o 
 -16  12   1        0.08      -52.60    234.22 o 
 -15  12   1      463.65      538.99    269.67 o 
 -14  12   1      118.45       96.38    186.69 o 
 -13  12   1      324.00      157.93    170.43 o 
 -12  12   1      986.69     1054.84    238.58 o 
 -11  12   1        2.17      -65.30    134.61 o 
 -10  12   1     2046.37     1866.72    266.23 o 
  -9  12   1      215.15       70.04    145.28 o 
  -8  12   1     3525.10     3521.94    352.74 o 
  -7  12   1     1476.59     1993.88    228.64 o 
  -6  12   1      625.36      953.88    170.85 o 
  -5  12   1      963.40     1094.31    179.88 o 
  -4  12   1      155.73       35.70    115.88 o 
  -3  12   1     8358.05     8600.06    375.42 o 
  -2  12   1        1.41      -83.63     98.41 o 
  -1  12   1     5902.75     6205.73    295.79 o 
   0  12   1      757.88      906.16    175.53 o 
   1  12   1     1479.38     1511.56    256.02 o 
   2  12   1     2707.53     2580.72    315.62 o 
   3  12   1       48.48      129.24    115.77 o 
   4  12   1     4790.72     4858.58    326.61 o 
   5  12   1      194.52       48.62    136.81 o 
   6  12   1     1216.07     1478.27    198.55 o 
   7  12   1     1340.91     1014.35    201.49 o 
   8  12   1     1863.80     1998.42    215.96 o 
   9  12   1     1350.49     1416.73    254.66 o 
  10  12   1       59.17       11.05    137.27 o 
  11  12   1      915.34     1121.26    286.68 o 
  12  12   1       87.14       83.70    155.66 o 
  13  12   1      395.95      122.03    167.62 o 
  14  12   1      515.47      313.48    202.23 o 
  15  12   1       20.46      -32.06    202.20 o 
 -14  13   1      323.21      420.53    204.67 o 
 -13  13   1       95.77       36.17    206.69 o 
 -12  13   1      371.96      114.94    249.90 o 
 -11  13   1      875.94      896.85    325.27 o 
 -10  13   1        1.44      -12.10    269.91 o 
  -9  13   1     1270.64     1806.10    354.85 o 
  -8  13   1      216.60      107.48    198.01 o 
  -7  13   1     1228.06     1652.46    334.21 o 
  -6  13   1     1158.98     1215.18    219.36 o 
  -5  13   1      578.71      565.39    149.28 o 
  -4  13   1     1069.00      863.84    159.23 o 
  -3  13   1       53.79       93.00    113.06 o 
  -2  13   1     1074.20     1190.39    160.67 o 
  -1  13   1      100.93       53.26    112.11 o 
   0  13   1     2883.00     2853.89    236.54 o 
   1  13   1     1367.68     1540.68    206.27 o 
   2  13   1      165.41       20.37    134.28 o 
   3  13   1     1767.05     1807.09    199.21 o 
   4  13   1     1023.77     1089.86    252.25 o 
   5  13   1     2128.32     2138.48    314.63 o 
   6  13   1      336.89      210.83    259.23 o 
   7  13   1      934.27     1273.72    251.77 o 
   8  13   1      734.67      772.43    264.46 o 
   9  13   1      274.83      394.29    241.01 o 
  10  13   1      948.43      512.44    258.51 o 
  11  13   1       21.29       67.96    224.86 o 
  12  13   1      689.20      715.75    245.55 o 
  13  13   1      247.36      421.58    203.76 o 
  14  13   1      124.72      115.89    211.92 o 
 -13  14   1      234.08       48.26    419.90 o 
 -12  14   1      221.78      364.54    300.98 o 
 -11  14   1       49.07       32.72    247.77 o 
 -10  14   1      597.64      646.17    682.53 o 
  -9  14   1       13.10      -17.28    213.32 o 
  -8  14   1      848.26      260.83    261.84 o 
  -7  14   1      362.66      311.21    455.34 o 
  -6  14   1      849.28      462.39    209.44 o 
  -5  14   1      228.50      537.51    202.96 o 
  -4  14   1      328.14      120.08    160.57 o 
  -3  14   1      894.77      969.81    205.25 o 
  -2  14   1       25.09     -145.54    145.54 o 
  -1  14   1      238.06      -27.48    135.48 o 
   0  14   1      261.63      415.37    187.69 o 
   1  14   1      314.28      151.79    210.16 o 
   2  14   1      654.33      718.72    202.89 o 
   3  14   1        3.74       33.66    242.84 o 
   4  14   1      761.37      873.26    397.79 o 
   5  14   1      203.44       16.19    220.32 o 
   6  14   1      851.12      843.56    294.46 o 
   7  14   1      349.51      269.93    237.31 o 
   8  14   1      330.95      368.64    250.86 o 
   9  14   1      624.70      123.69    254.63 o 
  10  14   1       16.01     -152.25    219.12 o 
  11  14   1      164.40     -162.70    229.44 o 
  12  14   1       47.51       57.52    223.02 o 
  13  14   1      242.70      468.11    293.76 o 
 -12  15   1       50.35      118.23    392.15 o 
 -11  15   1      192.43      260.97    279.35 o 
 -10  15   1        0.13      -71.95    358.64 o 
  -9  15   1      130.13      316.54    258.79 o 
  -8  15   1      116.02       98.35    252.58 o 
  -7  15   1      336.55      310.50    258.87 o 
  -6  15   1      161.58      283.77    248.09 o 
  -5  15   1      292.28      131.32    241.15 o 
  -4  15   1      427.47      236.10    402.18 o 
  -3  15   1        0.10      -32.03    214.75 o 
  -2  15   1      520.73      358.10    203.86 o 
  -1  15   1       11.14      -25.26    390.09 o 
   0  15   1      121.36       48.52    266.12 o 
   1  15   1      149.53      623.18    278.17 o 
   2  15   1        1.54      124.99    367.57 o 
   3  15   1      461.17      387.90    268.46 o 
   4  15   1       58.04       23.69    365.51 o 
   5  15   1      373.76      -36.06    230.90 o 
   6  15   1      183.84      423.46    270.94 o 
   7  15   1      112.73      -57.58    240.06 o 
   8  15   1      124.85      144.10    255.95 o 
   9  15   1        4.88      -20.60    307.41 o 
  10  15   1       64.36      265.36    262.39 o 
  11  15   1        0.15       92.94    289.43 o 
 -10  16   1       59.81       23.90    389.54 o 
  -9  16   1       32.64     -240.82    240.82 o 
  -8  16   1      104.44       62.94    260.68 o 
  -7  16   1       21.77      167.26    267.71 o 
  -6  16   1      150.06     -171.61    230.07 o 
  -5  16   1      105.39      363.58    329.38 o 
  -4  16   1      106.26      -28.40    255.63 o 
  -3  16   1       89.61      485.79    303.97 o 
  -2  16   1       70.79     -244.17    244.17 o 
  -1  16   1      136.32        6.40    256.89 o 
   0  16   1       54.69      -14.71    268.04 o 
   1  16   1       20.01     -303.01    303.01 o 
   2  16   1      176.01      163.73    412.07 o 
   3  16   1        6.11     -185.98    382.68 o 
   4  16   1      270.66       95.70    288.12 o 
   5  16   1      184.99      605.01    311.94 o 
   6  16   1      115.59     -110.39    247.77 o 
   7  16   1       53.21      620.39    328.74 o 
   8  16   1        8.78      264.29    289.63 o 
   9  16   1      131.70       30.47    265.55 o 
  10  16   1        5.47       91.50    292.80 o 
  -8  17   1        0.33      214.43    542.56 o 
  -7  17   1       56.08      106.10    289.22 o 
  -6  17   1       26.30       50.16    286.85 o 
  -5  17   1       49.07     -103.40    285.34 o 
  -4  17   1       64.87      122.74    296.96 o 
  -3  17   1        0.11     -124.45    439.27 o 
  -2  17   1      235.37       -2.20    410.15 o 
  -1  17   1       79.30       37.01    385.70 o 
   0  17   1        0.37     -156.31    407.40 o 
   1  17   1       39.49      -16.21    451.63 o 
   2  17   1       84.14      652.72    487.89 o 
   3  17   1      225.80      -58.24    439.54 o 
   4  17   1        5.18     -253.58    253.58 o 
   5  17   1       83.76      258.33    300.62 o 
   6  17   1       83.31      269.77    326.46 o 
   7  17   1        3.43      123.00    277.24 o 
  -5  18   1        2.00     -364.55    411.80 o 
  -4  18   1       53.33     -131.04    437.89 o 
  -3  18   1       37.46      -77.19    439.27 o 
  -2  18   1      126.96      167.58    463.17 o 
   0  18   1        6.99      328.01    465.92 o 
   1  18   1       11.71      315.10    484.05 o 
   2  18   1        4.69      -46.43    437.07 o 
   3  18   1       15.46      -40.11    440.92 o 
   4  18   1       58.13      303.83    492.29 o 
 -21   0   2      153.27      -39.59    316.06 o 
 -20   0   2      827.98      344.76    283.81 o 
 -19   0   2        0.60     -143.20    458.36 o 
 -18   0   2      936.18     1304.61    306.23 o 
 -17   0   2      386.16      366.44    210.38 o 
 -16   0   2     1662.10     2010.02    234.92 o 
 -15   0   2     2875.30     2539.79    244.58 o 
 -14   0   2      221.29      266.81    125.62 o 
 -13   0   2     8858.60     9457.44    489.30 o 
 -12   0   2     1160.81     1195.14    156.93 o 
 -11   0   2    12973.26    13785.53    486.89 o 
 -10   0   2     4606.02     4760.48    397.35 o 
  -9   0   2    18817.63    18632.51    577.56 o 
  -8   0   2    17576.28    18426.43    558.66 o 
  -7   0   2      310.53      170.17     74.54 o 
  -6   0   2    32650.45    31554.00    990.84 o 
  -5   0   2    12566.99    12002.75    445.76 o 
  -4   0   2   122011.45   117742.92   2646.32 o 
  -3   0   2     8565.28    10310.48    342.87 o 
  -2   0   2     4890.11     4047.99    146.76 o 
   1   0   2   152713.91   147262.47   5326.40 o 
   2   0   2      362.25      329.40     46.70 o 
   3   0   2    46793.36    40615.53   1217.55 o 
   4   0   2     9742.29     8217.20    300.72 o 
   5   0   2       61.32      -36.11    155.35 o 
   6   0   2    47541.60    50083.95   1869.44 o 
   7   0   2     1424.86     2073.58    235.49 o 
   8   0   2     2624.77     2685.49    179.50 o 
   9   0   2       60.82      203.79     75.98 o 
  10   0   2    11817.44    11946.27    428.34 o 
  11   0   2     6076.96     6514.44    450.92 o 
  12   0   2     1046.14      978.96    146.26 o 
  13   0   2     5218.57     6133.49    339.28 o 
  14   0   2      117.47      -32.69    128.40 o 
  15   0   2     7852.90     8888.25    637.31 o 
  16   0   2       97.38      189.64    159.65 o 
  17   0   2     1250.85     1629.29    573.47 o 
  18   0   2     1554.99     2438.16    395.98 o 
  19   0   2      155.62      315.82    345.45 o 
  20   0   2      435.80      314.11    302.01 o 
 -21   1   2      723.19      523.11    242.56 o 
 -20   1   2       22.50     -174.48    174.48 o 
 -19   1   2      916.76     1200.08    228.61 o 
 -18   1   2       49.14      197.52    141.67 o 
 -17   1   2     2309.98     2463.13    232.81 o 
 -16   1   2     2145.45     2564.08    184.47 o 
 -15   1   2     1046.38     1122.43    126.94 o 
 -14   1   2     4954.72     5785.57    248.30 o 
 -13   1   2     1074.28     1115.18    113.42 o 
 -12   1   2    11327.67    12015.03    322.22 o 
 -11   1   2       98.39      132.42     61.20 o 
 -10   1   2    11725.47    13341.04    324.17 o 
  -9   1   2     4796.45     4932.63    265.30 o 
  -8   1   2     4760.83     4682.58    159.83 o 
  -7   1   2    11107.81    10279.75    229.10 o 
  -6   1   2        2.81       42.85     48.55 o 
  -5   1   2    18385.70    17033.07    368.93 o 
  -4   1   2     8254.11     7493.84    168.93 o 
  -3   1   2    29772.69    30920.13    576.72 o 
  -2   1   2     9104.96     9029.10    266.29 o 
  -1   1   2     1349.95     1475.71     60.95 o 
   0   1   2   110438.65   104947.61   2394.41 o 
   1   1   2    15505.92    14925.56    403.71 o 
   2   1   2    33191.36    32211.37    839.19 o 
   3   1   2    27896.98    26665.69    580.44 o 
   4   1   2     3734.91     3859.25    128.22 o 
   5   1   2    12915.33    12788.82    390.01 o 
   6   1   2     3820.45     3594.06    230.66 o 
   7   1   2    34487.98    34671.49    719.79 o 
   8   1   2        2.74      -40.82     55.40 o 
   9   1   2    13884.47    14211.11    334.24 o 
  10   1   2     4729.16     4670.44    180.02 o 
  11   1   2     3801.93     4624.07    311.72 o 
  12   1   2     9693.33     9879.35    319.66 o 
  13   1   2     3093.45     3189.01    190.73 o 
  14   1   2     6359.99     6507.92    283.33 o 
  15   1   2        9.55       32.71    107.25 o 
  16   1   2     2759.29     2281.18    209.21 o 
  17   1   2      326.12      513.52    174.02 o 
  18   1   2      465.83      307.00    186.68 o 
  19   1   2      696.90      684.71    228.63 o 
  20   1   2       26.35     -191.10    191.10 o 
 -21   2   2       89.09      373.39    261.79 o 
 -20   2   2      693.98      640.68    314.83 o 
 -19   2   2       10.41       66.74    142.41 o 
 -18   2   2     1705.29     1804.20    223.52 o 
 -17   2   2      397.56      376.07    144.01 o 
 -16   2   2     1910.13     1858.63    220.97 o 
 -15   2   2     3432.89     3924.25    210.35 o 
 -14   2   2      858.62      721.14    108.92 o 
 -13   2   2     2699.37     2903.86    166.87 o 
 -12   2   2      565.56      694.91     93.31 o 
 -11   2   2     8945.50     9702.36    279.97 o 
 -10   2   2     3578.84     3565.04    198.13 o 
  -9   2   2     6200.47     6398.54    201.18 o 
  -8   2   2     4668.94     3830.34    151.58 o 
  -7   2   2     3553.47     3955.32    138.93 o 
  -6   2   2    24890.48    23632.35    542.75 o 
  -5   2   2     3555.19     3239.62    108.48 o 
  -4   2   2     2747.10     2391.04     91.96 o 
  -3   2   2    47666.44    46385.54    988.12 o 
  -2   2   2    10088.91     9595.22    297.09 o 
  -1   2   2    45824.67    43872.25    939.41 o 
   0   2   2     5140.28     5922.44    156.52 o 
   1   2   2    34553.38    34556.77    751.65 o 
   2   2   2      904.58      805.60     65.44 o 
   3   2   2    15586.50    15414.29    365.73 o 
   4   2   2     9053.77     9296.40    292.16 o 
   5   2   2     5117.51     4923.16    200.41 o 
   6   2   2    23081.16    22973.34    586.32 o 
   7   2   2      874.83      864.53     78.48 o 
   8   2   2    18058.57    18061.45    425.31 o 
   9   2   2     1805.42     1836.69    111.43 o 
  10   2   2    12172.16    12427.34    312.19 o 
  11   2   2     6741.11     6685.26    236.73 o 
  12   2   2     1175.64      770.54    109.88 o 
  13   2   2     1846.72     2086.55    209.36 o 
  14   2   2      143.92      290.09    100.23 o 
  15   2   2     5111.88     5439.92    462.82 o 
  16   2   2      525.92      622.79    143.50 o 
  17   2   2     1034.15      582.41    200.08 o 
  18   2   2      855.85      771.64    214.69 o 
  19   2   2      172.90      130.18    192.32 o 
  20   2   2      511.05      690.46    281.86 o 
 -20   3   2       18.87     -191.95    195.43 o 
 -19   3   2      844.43      555.01    205.82 o 
 -18   3   2       92.97       76.78    136.23 o 
 -17   3   2      957.63      676.35    191.94 o 
 -16   3   2      572.50      504.93    124.70 o 
 -15   3   2     1453.39     1373.83    148.48 o 
 -14   3   2     4087.56     4197.34    209.06 o 
 -13   3   2       83.13      -65.59     65.59 o 
 -12   3   2     3871.82     4081.77    188.57 o 
 -11   3   2     1583.27     1601.65    118.70 o 
 -10   3   2     5215.37     4843.67    184.80 o 
  -9   3   2     7772.53     7696.14    223.06 o 
  -8   3   2     5189.37     5640.49    180.04 o 
  -7   3   2    34103.66    32410.32    630.53 o 
  -6   3   2     1336.52     1269.46     77.95 o 
  -5   3   2    31543.63    30434.00    582.63 o 
  -4   3   2     3676.90     3966.72    158.12 o 
  -3   3   2    29560.80    29142.56    706.80 o 
  -2   3   2     1053.47      887.70     96.21 o 
  -1   3   2     2098.93     1809.71     96.99 o 
   0   3   2    24255.73    24470.02    555.61 o 
   1   3   2     9966.57     9346.68    241.71 o 
   2   3   2    25215.79    22434.03    514.98 o 
   3   3   2      161.22      169.28     60.19 o 
   4   3   2     3079.08     2645.95    138.85 o 
   5   3   2     4737.59     4337.71    161.19 o 
   6   3   2      898.75      842.86     71.89 o 
   7   3   2    16704.19    15975.68    377.14 o 
   8   3   2      181.49      224.58     61.57 o 
   9   3   2     5364.51     5687.90    228.37 o 
  10   3   2     5496.11     6055.41    211.97 o 
  11   3   2     3980.85     4056.21    196.87 o 
  12   3   2     2991.85     3081.23    182.19 o 
  13   3   2      420.55      350.67    100.86 o 
  14   3   2     2493.40     3075.48    213.82 o 
  15   3   2        2.11       -8.77     93.98 o 
  16   3   2     2888.94     2894.38    276.65 o 
  17   3   2     1078.48     1114.54    336.44 o 
  18   3   2      470.88      319.62    209.43 o 
  19   3   2      673.75      467.67    420.86 o 
  20   3   2       42.46       -7.41    309.04 o 
 -20   4   2      428.73      360.19    247.60 o 
 -19   4   2        5.43       18.80    213.13 o 
 -18   4   2     1551.65     1835.94    300.81 o 
 -17   4   2      120.11       79.13    176.91 o 
 -16   4   2     2547.09     2200.65    201.20 o 
 -15   4   2     3204.78     2984.08    201.50 o 
 -14   4   2      394.77      470.40    127.80 o 
 -13   4   2     1835.96     2183.14    164.82 o 
 -12   4   2      396.56      413.95    119.81 o 
 -11   4   2     4546.13     4886.43    196.70 o 
 -10   4   2     1806.97     1770.72    116.06 o 
  -9   4   2     1532.33     1298.04    114.25 o 
  -8   4   2     5510.35     5545.03    171.00 o 
  -7   4   2       33.94        7.58     43.37 o 
  -6   4   2    17678.74    17433.62    428.90 o 
  -5   4   2     1003.13      914.58    105.19 o 
  -4   4   2    15354.45    14504.16    431.82 o 
  -3   4   2    11665.16    10880.78    313.41 o 
  -2   4   2     3475.37     3671.24    161.65 o 
  -1   4   2     8644.67     9206.08    362.34 o 
   0   4   2     4847.81     5693.00    353.77 o 
   1   4   2   113161.10   111912.66   2862.04 o 
   2   4   2      537.00      531.99     79.19 o 
   3   4   2    10957.88    10831.83    359.80 o 
   4   4   2    19115.97    18711.29    461.67 o 
   5   4   2     8352.85     8573.73    221.76 o 
   6   4   2     5488.52     5164.39    164.68 o 
   7   4   2     1570.82     1701.51     99.87 o 
   8   4   2    35611.34    35760.75    754.63 o 
   9   4   2     2758.35     3109.80    144.27 o 
  10   4   2     1560.72     1674.10    138.24 o 
  11   4   2      969.08      906.18    118.05 o 
  12   4   2     1053.24      936.03    150.16 o 
  13   4   2     2264.37     2239.60    174.72 o 
  14   4   2      783.28      482.65    112.56 o 
  15   4   2     1294.90     1690.62    180.26 o 
  16   4   2      629.87      652.10    208.27 o 
  17   4   2      578.36      256.23    176.88 o 
  18   4   2      113.49     -205.28    262.82 o 
  19   4   2      101.14      328.47    393.12 o 
 -20   5   2        0.60       69.46    232.10 o 
 -19   5   2      540.94      539.76    240.65 o 
 -18   5   2       24.38      -43.27    182.71 o 
 -17   5   2     1058.01     1026.09    240.41 o 
 -16   5   2      174.46      274.73    218.86 o 
 -15   5   2      696.12      438.38    178.53 o 
 -14   5   2     2949.51     3880.11    378.24 o 
 -13   5   2      147.50      131.37    101.28 o 
 -12   5   2     2609.04     2795.97    167.27 o 
 -11   5   2      105.23       -9.67     77.84 o 
 -10   5   2     1689.48     1720.63    133.31 o 
  -9   5   2     4062.08     4054.28    188.60 o 
  -8   5   2     2730.24     3099.55    167.28 o 
  -7   5   2     7728.51     7431.90    221.92 o 
  -6   5   2      291.98      234.40     67.15 o 
  -5   5   2    16665.82    15814.69    376.67 o 
  -4   5   2     3614.48     4055.24    175.51 o 
  -3   5   2     3688.57     3506.93    149.13 o 
  -2   5   2     9091.36     8569.35    290.44 o 
  -1   5   2    20132.08    21832.31    755.10 o 
   0   5   2     5620.21     6161.53    384.61 o 
   1   5   2      501.77      498.89     93.96 o 
   2   5   2     7559.63     7754.19    235.22 o 
   3   5   2     2093.98     2136.85    125.33 o 
   4   5   2    20692.01    20256.27    501.94 o 
   5   5   2    15207.39    15261.64    318.10 o 
   6   5   2       11.53       32.78     40.71 o 
   7   5   2     4748.45     5004.27    173.36 o 
   8   5   2       34.57      -49.49     49.49 o 
   9   5   2     8027.94     8582.81    256.39 o 
  10   5   2      983.28      874.01     96.69 o 
  11   5   2     1117.46     1117.64    116.99 o 
  12   5   2     1539.46     1556.44    155.46 o 
  13   5   2        9.63      -69.38     96.25 o 
  14   5   2     1190.48     1433.90    180.43 o 
  15   5   2       47.30     -101.81    113.42 o 
  16   5   2      895.55      528.72    183.40 o 
  17   5   2      440.83      504.42    197.98 o 
  18   5   2      345.07      380.50    201.46 o 
  19   5   2      264.02      351.81    314.39 o 
 -20   6   2      122.84      -96.27    234.69 o 
 -19   6   2       17.45      133.31    194.65 o 
 -18   6   2      272.14       96.24    204.47 o 
 -17   6   2       13.87     -117.59    172.56 o 
 -16   6   2      391.45      169.24    184.75 o 
 -15   6   2      108.19       74.72    138.19 o 
 -14   6   2        7.26      -73.93    120.00 o 
 -13   6   2     1559.49     1634.81    310.99 o 
 -12   6   2       13.33      -28.32     96.31 o 
 -11   6   2     1531.38     1340.83    174.41 o 
 -10   6   2     1192.21     1238.00    121.11 o 
  -9   6   2      551.62      488.60     82.58 o 
  -8   6   2     5124.27     5595.99    220.11 o 
  -7   6   2        5.15      -47.90     47.90 o 
  -6   6   2     5596.06     5550.00    195.39 o 
  -5   6   2     2378.52     2053.67    115.20 o 
  -4   6   2    19568.21    20885.20    444.72 o 
  -3   6   2     2827.69     2921.71    126.13 o 
  -2   6   2     8261.30     8401.89    232.36 o 
  -1   6   2       21.62       37.35     48.60 o 
   0   6   2     3196.65     3107.66    141.70 o 
   1   6   2     4996.97     5237.56    196.03 o 
   2   6   2     2504.29     2446.03    142.25 o 
   3   6   2     3045.32     2769.98    173.92 o 
   4   6   2     3782.28     4048.74    173.82 o 
   5   6   2     5297.40     5453.96    245.66 o 
   6   6   2     1030.80      971.38     75.65 o 
   7   6   2      183.61      156.78     52.77 o 
   8   6   2     2265.62     2230.36    141.09 o 
   9   6   2     1941.93     1721.44    158.28 o 
  10   6   2      501.85      638.79    115.12 o 
  11   6   2     3426.86     3395.73    272.58 o 
  12   6   2      180.87        8.84     92.58 o 
  13   6   2     3154.90     3465.75    235.35 o 
  14   6   2       25.87      -45.84    145.17 o 
  15   6   2      698.77      673.73    147.65 o 
  16   6   2      168.59       35.81    166.22 o 
  17   6   2      428.66      -25.80    176.69 o 
  18   6   2      118.44      108.87    193.39 o 
  19   6   2       31.85      318.31    261.03 o 
 -19   7   2      314.75      355.75    227.52 o 
 -18   7   2        0.11       23.74    179.54 o 
 -17   7   2      233.81      286.11    186.77 o 
 -16   7   2       34.50     -137.27    137.27 o 
 -15   7   2      271.73      375.62    163.25 o 
 -14   7   2       64.69       48.76    116.85 o 
 -13   7   2      310.70      232.29    123.90 o 
 -12   7   2      806.80     1307.31    176.42 o 
 -11   7   2       15.80        4.47     77.56 o 
 -10   7   2     2255.27     1821.52    137.47 o 
  -9   7   2      774.92      587.06    107.95 o 
  -8   7   2      400.70      386.74     78.37 o 
  -7   7   2        7.28       60.46     63.17 o 
  -6   7   2      803.41      596.10     81.93 o 
  -5   7   2     1170.80     1316.86    100.10 o 
  -4   7   2      451.47      501.89     70.63 o 
  -3   7   2      158.48       89.10     63.71 o 
  -2   7   2     3029.74     2846.64    121.60 o 
  -1   7   2    10066.06    10749.91    284.66 o 
   0   7   2     2889.57     3074.41    139.25 o 
   1   7   2    13817.64    14953.88    343.72 o 
   2   7   2     1238.06     1146.15     96.72 o 
   3   7   2      416.62      327.02     72.19 o 
   4   7   2     3184.70     2990.15    192.89 o 
   5   7   2     3062.06     3280.89    171.60 o 
   6   7   2     2325.72     2135.91    144.77 o 
   7   7   2     1375.00     1423.18    144.99 o 
   8   7   2      351.52      370.88     91.55 o 
   9   7   2     1332.71     1655.97    224.42 o 
  10   7   2      141.58      172.27     94.34 o 
  11   7   2     1036.66      928.52    228.35 o 
  12   7   2     1483.43     1582.98    169.16 o 
  13   7   2      270.07      227.56    113.81 o 
  14   7   2      210.73      229.39    118.92 o 
  15   7   2        0.36      -36.36    206.70 o 
  16   7   2      108.56       58.66    165.45 o 
  17   7   2       13.00       37.30    180.02 o 
  18   7   2       19.74      365.21    210.16 o 
 -19   8   2        0.02     -156.94    201.71 o 
 -18   8   2        7.73       69.04    198.24 o 
 -17   8   2       28.23       20.27    170.96 o 
 -16   8   2        0.57      -79.22    158.24 o 
 -15   8   2        3.84       35.68    139.00 o 
 -14   8   2        4.41      113.35    129.62 o 
 -13   8   2      419.44      382.76    128.31 o 
 -12   8   2        5.30       -3.10     99.83 o 
 -11   8   2     1015.39     1051.15    128.49 o 
 -10   8   2      900.09      824.13    113.27 o 
  -9   8   2       46.05      118.86     76.46 o 
  -8   8   2     1303.14     1548.04    127.35 o 
  -7   8   2      558.04      720.20     94.41 o 
  -6   8   2        3.33      -12.12     62.39 o 
  -5   8   2        7.76      -16.82     61.81 o 
  -4   8   2     1007.03      839.88     99.44 o 
  -3   8   2       49.39       39.51     59.27 o 
  -2   8   2     8426.09     8042.77    221.94 o 
  -1   8   2     9703.68     9284.24    273.24 o 
   0   8   2     2340.58     2726.16    132.01 o 
   1   8   2     4918.87     5098.17    193.48 o 
   2   8   2     5264.96     6136.50    252.20 o 
   3   8   2     4362.53     4576.83    222.36 o 
   4   8   2      800.31      635.73     85.10 o 
   5   8   2       29.72       36.71     62.64 o 
   6   8   2       65.41      114.34     75.39 o 
   7   8   2       66.45       69.44     76.40 o 
   8   8   2      384.71      323.43     92.53 o 
   9   8   2       35.92       42.24     91.52 o 
  10   8   2      261.16      299.98    108.34 o 
  11   8   2      423.34      244.21    105.04 o 
  12   8   2        2.15      -87.59    101.47 o 
  13   8   2       44.51       59.32    108.91 o 
  14   8   2       29.02       75.02    126.40 o 
  15   8   2       46.61      103.85    166.97 o 
  16   8   2        3.65      232.12    175.39 o 
  17   8   2        0.46      101.24    206.24 o 
  18   8   2       80.65       43.01    207.82 o 
 -18   9   2        5.31      120.82    197.04 o 
 -17   9   2        1.62      176.17    227.52 o 
 -16   9   2        4.58      332.33    264.20 o 
 -15   9   2       71.67      -48.16    142.64 o 
 -14   9   2       31.86      140.22    160.67 o 
 -13   9   2        0.34       66.83    166.87 o 
 -12   9   2      246.96      165.53    105.21 o 
 -11   9   2       52.04        2.07     91.25 o 
 -10   9   2       63.46      168.59     90.62 o 
  -9   9   2       16.80      181.04     81.89 o 
  -8   9   2      215.34      184.31     83.75 o 
  -7   9   2       85.85       28.40     74.49 o 
  -6   9   2      378.77      648.55    104.71 o 
  -5   9   2      147.82      227.68     76.06 o 
  -4   9   2       86.17       37.51     68.76 o 
  -3   9   2      164.22      210.08     67.22 o 
  -2   9   2       74.66       42.06     65.95 o 
  -1   9   2       92.29       76.36     83.02 o 
   0   9   2     1527.19     1338.48    133.26 o 
   1   9   2      366.88      336.54     66.49 o 
   2   9   2       52.99       24.82     62.27 o 
   3   9   2      149.62      192.41     75.04 o 
   4   9   2      602.86      619.67     91.01 o 
   5   9   2       77.59      -57.02     68.45 o 
   6   9   2       17.13       12.19     86.99 o 
   7   9   2       44.25       63.86     84.16 o 
   8   9   2     2355.52     2560.50    180.85 o 
   9   9   2      523.22      353.63    104.36 o 
  10   9   2        3.02       94.33    100.21 o 
  11   9   2      265.26      324.78    118.13 o 
  12   9   2      113.54      174.70    118.99 o 
  13   9   2       10.32      -54.76    125.98 o 
  14   9   2      103.42      -62.19    157.88 o 
  15   9   2       11.67     -103.32    151.66 o 
  16   9   2       23.05      -71.08    186.98 o 
  17   9   2        2.36      -74.73    192.41 o 
 -17  10   2        0.29       23.60    197.52 o 
 -16  10   2       10.11     -109.48    166.80 o 
 -15  10   2        6.18      -25.19    160.56 o 
 -14  10   2      147.32      128.33    156.85 o 
 -13  10   2      179.23       28.08    151.76 o 
 -12  10   2      144.37      177.73    116.01 o 
 -11  10   2       28.68       31.26    112.88 o 
 -10  10   2      139.75       56.58     93.04 o 
  -9  10   2       72.88      -39.45     90.69 o 
  -8  10   2      115.95       50.87     85.59 o 
  -7  10   2      442.71      402.30     95.35 o 
  -6  10   2      357.94      195.95     87.73 o 
  -5  10   2      141.41      136.13     93.20 o 
  -4  10   2      109.62      190.41     90.05 o 
  -3  10   2       15.62       57.42     83.42 o 
  -2  10   2     1056.33     1364.66    136.24 o 
  -1  10   2      699.20      541.97    107.41 o 
   0  10   2       74.19       99.95     94.17 o 
   1  10   2      288.78      246.71     94.59 o 
   2  10   2      460.34      567.80    126.17 o 
   3  10   2      429.04      431.63     87.82 o 
   4  10   2      152.49       77.14     77.89 o 
   5  10   2      472.49      412.33    101.20 o 
   6  10   2      249.30      318.52    159.89 o 
   7  10   2      797.81     1053.13    137.44 o 
   8  10   2        4.20       15.55     88.67 o 
   9  10   2       41.44      -60.49     93.01 o 
  10  10   2      135.17      121.01    108.70 o 
  11  10   2       20.86       64.36    113.91 o 
  12  10   2        7.99       57.91    133.11 o 
  13  10   2        7.84      -98.28    150.10 o 
  14  10   2        5.92     -113.22    150.33 o 
  15  10   2       67.02      193.32    193.49 o 
  16  10   2       10.99      224.74    230.42 o 
  17  10   2       21.05     -193.48    241.83 o 
 -17  11   2       27.59      163.91    219.42 o 
 -16  11   2        0.66     -111.03    188.41 o 
 -15  11   2       26.78      248.02    188.68 o 
 -14  11   2       47.73       93.42    158.36 o 
 -13  11   2        5.99       41.19    164.06 o 
 -12  11   2      168.38       89.26    150.04 o 
 -11  11   2        0.32     -125.21    125.21 o 
 -10  11   2      425.19      257.95    109.46 o 
  -9  11   2      391.40      162.76    110.71 o 
  -8  11   2       59.40      -56.41     92.61 o 
  -7  11   2      840.87      651.51    115.95 o 
  -6  11   2      269.60      300.77    102.96 o 
  -5  11   2       11.43      -72.00    110.52 o 
  -4  11   2       33.85       78.83     94.76 o 
  -3  11   2      184.76      148.51     94.27 o 
  -2  11   2       41.25       21.54     89.04 o 
  -1  11   2       37.63       58.98     91.04 o 
   0  11   2      197.90        0.84    122.61 o 
   1  11   2      648.27      845.83    147.53 o 
   2  11   2     1982.88     1985.42    189.82 o 
   3  11   2     1704.91     1752.67    178.02 o 
   4  11   2      587.72      563.81    147.15 o 
   5  11   2       70.87       86.18    103.92 o 
   6  11   2      806.80      546.76    119.25 o 
   7  11   2      616.40      704.26    125.41 o 
   8  11   2        0.97      -94.11     94.11 o 
   9  11   2      268.73      461.27    121.00 o 
  10  11   2      177.56      105.22    117.25 o 
  11  11   2       61.66      283.79    134.76 o 
  12  11   2      116.84       20.34    154.38 o 
  13  11   2       48.72      191.70    174.05 o 
  14  11   2       80.72       32.96    169.93 o 
  15  11   2       27.98       67.73    178.76 o 
  16  11   2       66.94       91.95    192.55 o 
 -16  12   2       58.15      123.99    201.43 o 
 -15  12   2        5.65      -14.21    190.36 o 
 -14  12   2       18.82     -160.63    177.91 o 
 -13  12   2      676.12      936.39    321.46 o 
 -12  12   2       10.45     -146.06    146.06 o 
 -11  12   2      148.93      172.34    174.98 o 
 -10  12   2      114.42        7.04    130.55 o 
  -9  12   2      264.50      520.91    171.24 o 
  -8  12   2      396.38      259.52    145.03 o 
  -7  12   2      206.85      108.24    119.10 o 
  -6  12   2      219.20      120.70    119.12 o 
  -5  12   2      438.93      322.83    118.76 o 
  -4  12   2       46.86      -40.37    101.36 o 
  -3  12   2       44.13      -51.26     97.85 o 
  -2  12   2     1234.45      914.51    215.62 o 
  -1  12   2     1452.81     1409.34    157.33 o 
   0  12   2        0.87      186.85    105.20 o 
   1  12   2      286.67      447.14    139.14 o 
   2  12   2      996.29      692.87    144.48 o 
   3  12   2     1742.87     1553.94    217.92 o 
   4  12   2       31.32        8.17    128.48 o 
   5  12   2      299.95      390.14    143.65 o 
   6  12   2      227.14       -9.57    120.48 o 
   7  12   2      139.73      227.43    165.88 o 
   8  12   2      259.11      -30.19    123.62 o 
   9  12   2        3.81       43.65    126.19 o 
  10  12   2      143.29      -10.65    138.19 o 
  11  12   2      122.64      213.40    162.40 o 
  12  12   2       45.52       94.14    177.68 o 
  13  12   2       95.59      110.51    183.86 o 
  14  12   2       37.39      128.07    186.89 o 
  15  12   2       78.38      -14.90    204.05 o 
 -15  13   2       10.00      264.25    210.31 o 
 -14  13   2      125.73       39.02    180.18 o 
 -13  13   2        2.01      -89.12    192.87 o 
 -12  13   2      236.90       64.35    237.10 o 
 -11  13   2      152.97      293.62    249.87 o 
 -10  13   2      460.17      747.53    285.84 o 
  -9  13   2      377.32       45.17    206.18 o 
  -8  13   2      307.42      163.08    339.96 o 
  -7  13   2     1408.51     1674.14    323.72 o 
  -6  13   2      231.23      216.06    132.54 o 
  -5  13   2     1377.26     1497.91    174.30 o 
  -4  13   2      575.21      375.11    127.49 o 
  -3  13   2      435.32      435.56    130.63 o 
  -2  13   2       85.42      160.45    115.00 o 
  -1  13   2      540.67      245.29    125.27 o 
   0  13   2     1999.54     1908.41    234.41 o 
   1  13   2        0.08     -112.52    112.52 o 
   2  13   2      853.11      922.37    188.67 o 
   3  13   2        4.95       73.58    133.59 o 
   4  13   2      585.58      263.99    217.25 o 
   5  13   2       70.99      -48.00    154.50 o 
   6  13   2      189.63      430.99    207.80 o 
   7  13   2      224.04        5.28    184.27 o 
   8  13   2       39.10     -166.98    243.53 o 
   9  13   2      502.04      840.06    341.06 o 
  10  13   2       98.48      162.01    231.78 o 
  11  13   2      260.19      237.62    203.74 o 
  12  13   2      107.82      177.70    228.48 o 
  13  13   2       29.43      139.76    195.16 o 
  14  13   2      339.22      258.98    209.95 o 
 -13  14   2      331.96      592.19    350.67 o 
 -12  14   2        3.28      -22.65    301.22 o 
 -11  14   2      253.87      347.05    276.58 o 
 -10  14   2       79.75     -279.66    279.66 o 
  -9  14   2      466.06      128.84    227.47 o 
  -8  14   2      715.95      625.75    488.58 o 
  -7  14   2      204.00      138.83    196.38 o 
  -6  14   2      592.08      586.05    223.45 o 
  -5  14   2       52.42       51.85    155.06 o 
  -4  14   2      744.58      610.34    198.55 o 
  -3  14   2      600.16      576.84    185.32 o 
  -2  14   2      377.01      302.16    176.61 o 
  -1  14   2      871.62      682.68    175.36 o 
   0  14   2        5.52      255.22    206.53 o 
   1  14   2     1934.42     2000.02    310.34 o 
   2  14   2      104.91      151.20    198.89 o 
   3  14   2      704.36      910.18    246.78 o 
   4  14   2       55.00      -35.16    211.37 o 
   5  14   2      476.49      362.47    226.99 o 
   6  14   2      780.35      674.96    284.33 o 
   7  14   2       64.54     -208.34    208.34 o 
   8  14   2      891.00      782.52    283.63 o 
   9  14   2       26.89      -80.10    372.65 o 
  10  14   2      456.89      316.39    339.55 o 
  11  14   2       77.94       68.84    266.72 o 
  12  14   2      244.42       -0.66    233.30 o 
  13  14   2      219.65      163.61    278.09 o 
 -12  15   2      102.45      364.71    311.51 o 
 -11  15   2       81.04       75.67    274.49 o 
 -10  15   2      356.38      -46.12    259.43 o 
  -9  15   2      275.69      189.95    253.25 o 
  -8  15   2      175.63      118.86    253.37 o 
  -7  15   2      986.09      530.62    299.77 o 
  -6  15   2       92.33      109.42    251.73 o 
  -5  15   2      432.61      567.64    315.92 o 
  -4  15   2      299.29      142.71    247.77 o 
  -3  15   2      334.00      409.03    232.06 o 
  -2  15   2      949.78      821.00    288.04 o 
  -1  15   2      421.36      184.14    285.84 o 
   0  15   2     1239.29     1075.52    783.76 o 
   1  15   2        0.78      -90.11    287.08 o 
   2  15   2      830.49     1256.27    503.00 o 
   3  15   2      126.36       72.04    251.15 o 
   4  15   2      666.57      750.85    302.19 o 
   5  15   2      338.52      408.58    281.72 o 
   6  15   2       91.29      342.58    262.01 o 
   7  15   2      509.74      471.66    267.30 o 
   8  15   2        7.81     -120.82    411.93 o 
   9  15   2      339.52      403.12    262.20 o 
  10  15   2      211.80      280.62    257.43 o 
  11  15   2       94.63     -251.38    312.35 o 
 -10  16   2      103.93      -32.06    300.95 o 
  -9  16   2       72.41     -126.40    253.08 o 
  -8  16   2      422.51      113.91    558.63 o 
  -7  16   2       80.96      107.38    292.43 o 
  -6  16   2      472.10      260.09    290.69 o 
  -5  16   2       28.40      -49.51    244.44 o 
  -4  16   2      475.55      465.03    295.36 o 
  -3  16   2      425.21      699.99    293.58 o 
  -2  16   2      224.58       94.01    258.78 o 
  -1  16   2      736.34      972.67    580.47 o 
   0  16   2       45.85      320.59    403.83 o 
   1  16   2      872.92      591.18    475.53 o 
   2  16   2       21.28     -364.00    364.00 o 
   3  16   2      366.15      938.97    499.71 o 
   4  16   2      426.64       42.23    275.68 o 
   5  16   2      140.59       87.71    276.08 o 
   6  16   2      299.29      365.83    280.79 o 
   7  16   2        0.35     -119.95    248.92 o 
   8  16   2      578.55      466.84    297.52 o 
   9  16   2      132.61      184.78    301.94 o 
  -8  17   2      142.90     -291.65    291.65 o 
  -7  17   2      289.40      466.32    330.39 o 
  -6  17   2       20.05      426.25    317.17 o 
  -5  17   2      646.66      487.82    387.35 o 
  -4  17   2       54.01      -67.14    285.04 o 
  -3  17   2      235.61      134.36    306.23 o 
  -2  17   2      387.91      424.69    331.60 o 
  -1  17   2       13.25     -180.21    385.97 o 
   0  17   2      533.44      -74.72    459.87 o 
   1  17   2       66.24      -20.33    424.16 o 
   2  17   2      571.66     1170.83    558.22 o 
   3  17   2      216.79      505.75    483.77 o 
   4  17   2      205.91     -339.00    339.00 o 
   5  17   2      340.75      797.51    492.97 o 
   6  17   2      130.73       14.54    287.66 o 
   7  17   2      443.79      245.91    321.42 o 
  -5  18   2       49.63      424.16    500.25 o 
  -4  18   2      410.99      594.51    449.43 o 
  -3  18   2       48.30      393.67    484.87 o 
  -1  18   2      413.44      459.87    506.02 o 
   0  18   2      135.81     -365.64    365.64 o 
   1  18   2      255.54     1006.00    546.41 o 
   2  18   2        0.63     -419.76    419.76 o 
   3  18   2      270.67     -385.15    459.32 o 
   4  18   2      150.00      225.82    477.18 o 
 -21   1   3        0.24       32.30    202.21 o 
 -20   1   3        0.20       -8.06    188.88 o 
 -19   1   3       40.69      110.08    150.17 o 
 -18   1   3        7.86     -116.12    126.87 o 
 -17   1   3      125.56       35.76    114.06 o 
 -16   1   3      103.58      159.74     92.88 o 
 -15   1   3     1681.66     1769.58    146.74 o 
 -14   1   3       52.41       21.15     79.56 o 
 -13   1   3       59.72      -17.75     74.79 o 
 -12   1   3     1831.55     1769.29    127.88 o 
 -11   1   3      127.57      164.27     64.33 o 
 -10   1   3     1922.69     1903.45    139.11 o 
  -9   1   3      894.20      951.20     81.42 o 
  -8   1   3     6319.59     6965.81    199.12 o 
  -7   1   3       46.76      112.23     59.39 o 
  -6   1   3    25322.00    28322.83    585.84 o 
  -5   1   3      440.60      335.06     77.25 o 
  -4   1   3        1.74       -7.77     30.44 o 
  -3   1   3    13984.37    14450.28    309.15 o 
  -2   1   3     8868.47     7811.43    207.23 o 
  -1   1   3      688.21      530.70     48.18 o 
   0   1   3     1094.48     1156.18     54.42 o 
   1   1   3    15752.74    14202.74    343.09 o 
   2   1   3    12086.22    13297.42    301.00 o 
   3   1   3     4855.00     4198.15    125.92 o 
   4   1   3     5968.44     6492.93    182.15 o 
   5   1   3      117.98      124.45     59.32 o 
   6   1   3    10561.42    10838.66    355.35 o 
   7   1   3      137.21      161.65     59.03 o 
   8   1   3      694.81      922.80     84.03 o 
   9   1   3      708.43      753.79     79.24 o 
  10   1   3      540.81      808.92     86.94 o 
  11   1   3        7.02      -25.96     63.50 o 
  12   1   3        0.10      -35.25     76.82 o 
  13   1   3       35.18      -23.89     79.40 o 
  14   1   3       47.91       11.95     95.70 o 
  15   1   3      189.05      250.38    110.35 o 
  16   1   3       67.00      -19.23    137.48 o 
  17   1   3        0.70      -67.59    149.83 o 
  18   1   3       78.72      134.10    179.85 o 
  19   1   3        9.26     -172.13    172.13 o 
  20   1   3       17.89     -159.71    213.22 o 
 -21   2   3      124.75      -77.90    238.14 o 
 -20   2   3      111.74      110.92    163.54 o 
 -19   2   3      160.81        5.11    141.05 o 
 -18   2   3        6.97       14.57    130.11 o 
 -17   2   3      279.04       37.50    127.57 o 
 -16   2   3      680.28      591.76    116.06 o 
 -15   2   3      377.19      411.23     99.16 o 
 -14   2   3     3107.75     3566.29    192.63 o 
 -13   2   3     1106.91     1003.28    146.68 o 
 -12   2   3      398.43      272.01     74.63 o 
 -11   2   3       66.30       80.52     60.76 o 
 -10   2   3       76.12      -51.93     51.93 o 
  -9   2   3     1041.63     1060.42     87.13 o 
  -8   2   3     2122.02     2587.76    121.96 o 
  -7   2   3     4226.10     4210.94    141.64 o 
  -6   2   3      237.91      181.02     41.25 o 
  -5   2   3      206.20      160.16     42.17 o 
  -4   2   3       25.54       -1.07     36.59 o 
  -3   2   3     3288.54     2944.52    112.37 o 
  -2   2   3    78925.23    77845.10   1782.73 o 
  -1   2   3    13938.87    13568.62    318.26 o 
   0   2   3       35.32        3.08     22.01 o 
   1   2   3    10834.08    10347.66    273.98 o 
   2   2   3    15228.08    15518.38    391.31 o 
   3   2   3     3706.18     4147.37    132.43 o 
   4   2   3      372.53      247.07    108.97 o 
   5   2   3    17002.59    15813.34    467.34 o 
   6   2   3     2693.64     2217.01    119.93 o 
   7   2   3    28152.51    28863.01    727.57 o 
   8   2   3      444.27      601.12    101.91 o 
   9   2   3     4052.65     3585.14    159.52 o 
  10   2   3      926.00      943.91    106.36 o 
  11   2   3       57.39      118.30     75.92 o 
  12   2   3     1881.18     2063.59    154.19 o 
  13   2   3       69.12       48.55     86.25 o 
  14   2   3      506.64      658.50    119.00 o 
  15   2   3      272.77      257.74    133.39 o 
  16   2   3      344.47      599.39    180.33 o 
  17   2   3      308.15      232.81    165.78 o 
  18   2   3       19.47       67.21    178.63 o 
  19   2   3        7.55       96.21    204.52 o 
 -21   3   3        3.81      -33.05    271.35 o 
 -20   3   3       58.55      211.90    223.99 o 
 -19   3   3       85.20      181.25    192.94 o 
 -18   3   3       69.91       23.12    140.20 o 
 -17   3   3      626.79      570.84    153.08 o 
 -16   3   3        0.32       20.30     98.78 o 
 -15   3   3     1835.24     1787.40    214.29 o 
 -14   3   3      240.33       89.98     80.05 o 
 -13   3   3      583.90      555.86    127.33 o 
 -12   3   3     1621.11     1475.34    117.88 o 
 -11   3   3      251.87      311.55     78.72 o 
 -10   3   3     2489.44     2600.37    136.30 o 
  -9   3   3       21.18       75.30     50.64 o 
  -8   3   3     3166.46     2601.15    191.80 o 
  -7   3   3      135.31      146.79     43.88 o 
  -6   3   3    11233.83     9652.29    268.23 o 
  -5   3   3       15.11      -27.95     35.83 o 
  -4   3   3      710.56      637.60     67.22 o 
  -3   3   3      292.13      356.83     67.03 o 
  -2   3   3    18178.10    17758.47    504.10 o 
  -1   3   3     4681.71     4484.74    144.78 o 
   0   3   3    17274.98    17204.32    406.60 o 
   1   3   3    13108.92    12701.94    289.90 o 
   2   3   3     7702.97     7665.20    213.36 o 
   3   3   3      486.11      543.75     84.08 o 
   4   3   3     1457.79     1423.96    107.40 o 
   5   3   3      832.06      796.33     76.54 o 
   6   3   3    11397.87    11123.85    330.64 o 
   7   3   3     3221.81     3253.64    172.37 o 
   8   3   3     3941.85     3815.31    182.64 o 
   9   3   3     2271.51     2463.38    134.33 o 
  10   3   3      289.11      218.51    106.68 o 
  11   3   3      503.24      454.71    116.86 o 
  12   3   3      717.00      772.42    111.09 o 
  13   3   3      899.62      857.66    123.17 o 
  14   3   3      261.26      180.48     92.77 o 
  15   3   3      622.06      462.82    120.92 o 
  16   3   3      650.70      457.99    153.96 o 
  17   3   3       66.06      -36.93    154.21 o 
  18   3   3      514.36      601.31    305.27 o 
  19   3   3        0.04      298.63    450.94 o 
 -20   4   3        1.59     -198.16    198.16 o 
 -19   4   3       69.41       -6.18    191.05 o 
 -18   4   3      222.56      393.70    205.79 o 
 -17   4   3       65.23        6.19    153.11 o 
 -16   4   3     1331.41     1519.77    155.13 o 
 -15   4   3       24.27       64.13     87.24 o 
 -14   4   3      932.95     1040.22    117.91 o 
 -13   4   3     2941.43     3077.48    174.30 o 
 -12   4   3      584.86      567.41    101.11 o 
 -11   4   3     2288.04     2292.38    155.88 o 
 -10   4   3      356.48      227.54     77.62 o 
  -9   4   3     6386.57     6418.31    205.89 o 
  -8   4   3      324.75      246.84     59.00 o 
  -7   4   3     5385.43     4885.18    174.70 o 
  -6   4   3     6037.40     5598.47    179.30 o 
  -5   4   3     1101.51     1055.86     92.13 o 
  -4   4   3      131.91       82.32     47.91 o 
  -3   4   3     4440.20     3582.78    319.95 o 
  -2   4   3     2721.05     3185.54    173.86 o 
  -1   4   3    18357.10    17797.93    614.67 o 
   0   4   3    26062.41    25671.24    714.90 o 
   1   4   3    10072.97     9860.32    323.65 o 
   2   4   3     2179.71     2105.37    136.26 o 
   3   4   3     8865.62     8035.71    237.97 o 
   4   4   3      188.01      153.38     46.43 o 
   5   4   3     2752.47     2678.94    171.45 o 
   6   4   3     1660.24     1713.04    190.28 o 
   7   4   3    12277.38    12482.24    323.15 o 
   8   4   3     2001.70     1994.68    117.03 o 
   9   4   3      196.00      175.70     69.59 o 
  10   4   3     3026.52     2815.80    160.84 o 
  11   4   3      394.24      334.35     87.50 o 
  12   4   3     1046.53     1086.86    150.03 o 
  13   4   3      498.83      210.02     90.15 o 
  14   4   3      904.49     1013.89    181.34 o 
  15   4   3     1010.18      789.15    158.38 o 
  16   4   3      774.46      403.09    178.37 o 
  17   4   3      704.03      957.46    314.49 o 
  18   4   3        0.16     -210.12    219.31 o 
  19   4   3      301.64      125.58    310.90 o 
 -20   5   3      460.96      509.26    262.15 o 
 -19   5   3      358.38      497.82    239.20 o 
 -18   5   3      153.33       -9.00    176.07 o 
 -17   5   3      532.37      762.80    215.42 o 
 -16   5   3      145.57       -2.70    157.76 o 
 -15   5   3     1315.46     1040.98    166.98 o 
 -14   5   3      648.14      853.77    134.34 o 
 -13   5   3     4195.51     4742.24    310.73 o 
 -12   5   3      775.32      859.84    107.44 o 
 -11   5   3     1969.99     1959.63    147.32 o 
 -10   5   3     2952.47     2877.97    183.67 o 
  -9   5   3      593.42      451.61     77.71 o 
  -8   5   3    13250.13    12823.10    329.06 o 
  -7   5   3     2046.35     1968.19    148.13 o 
  -6   5   3      889.70      745.99     83.97 o 
  -5   5   3     1821.59     1655.46     91.34 o 
  -4   5   3      168.45       37.34     51.59 o 
  -3   5   3     5070.63     4915.04    200.21 o 
  -2   5   3      441.15      627.21     75.61 o 
  -1   5   3     6349.97     5602.48    204.89 o 
   0   5   3    18354.65    18164.34    442.04 o 
   1   5   3     5653.78     5553.29    193.88 o 
   2   5   3    33597.71    33808.75    767.85 o 
   3   5   3     4192.32     4196.57    175.38 o 
   4   5   3    28931.49    29148.77    621.61 o 
   5   5   3      987.92     1124.72     87.97 o 
   6   5   3     1640.86     1750.09    120.94 o 
   7   5   3      126.41      194.02     58.99 o 
   8   5   3     8905.73     9164.10    259.92 o 
   9   5   3     1738.99     2023.60    148.26 o 
  10   5   3       97.09       29.51     66.74 o 
  11   5   3     4180.49     4368.67    257.09 o 
  12   5   3      131.01      -27.55     84.30 o 
  13   5   3     2278.10     2586.32    208.98 o 
  14   5   3      229.66      373.99    123.11 o 
  15   5   3      638.74      357.19    143.20 o 
  16   5   3     1029.76      950.43    321.77 o 
  17   5   3       20.42      417.93    204.46 o 
  18   5   3      194.89      636.01    325.50 o 
  19   5   3       28.61      -67.23    310.95 o 
 -20   6   3       47.25      -41.34    219.72 o 
 -19   6   3      200.32      -35.87    218.37 o 
 -18   6   3      674.38      151.13    216.59 o 
 -17   6   3       60.48       49.76    183.39 o 
 -16   6   3     1221.23     1737.41    450.82 o 
 -15   6   3      202.31      231.80    144.96 o 
 -14   6   3     1898.98     2285.58    247.00 o 
 -13   6   3     1460.88     1455.38    171.99 o 
 -12   6   3     4160.74     4849.94    275.70 o 
 -11   6   3     7358.70     7089.92    350.22 o 
 -10   6   3     2220.08     2273.74    138.23 o 
  -9   6   3    10492.86    10436.31    289.85 o 
  -8   6   3      337.05      379.93     84.90 o 
  -7   6   3    15466.75    15216.73    354.62 o 
  -6   6   3     6548.70     6147.51    191.89 o 
  -5   6   3     8992.24     8937.66    256.35 o 
  -4   6   3    10190.69     9376.06    244.97 o 
  -3   6   3      962.00      813.77     89.15 o 
  -2   6   3     5653.76     6161.37    202.54 o 
  -1   6   3      602.55      815.84     73.78 o 
   0   6   3    12313.47    12377.09    410.64 o 
   1   6   3    17030.91    16446.18    421.95 o 
   2   6   3     9128.37     9811.24    290.48 o 
   3   6   3    20989.62    20515.88    515.57 o 
   4   6   3     1501.38     1747.30    126.78 o 
   5   6   3     4666.28     4625.47    176.98 o 
   6   6   3      750.07      947.39     75.21 o 
   7   6   3     4923.30     5241.75    223.76 o 
   8   6   3     3115.31     3215.85    170.22 o 
   9   6   3      627.38      511.01    104.92 o 
  10   6   3     3353.21     3308.50    211.24 o 
  11   6   3      172.49       64.23     87.50 o 
  12   6   3     6685.50     6893.99    321.94 o 
  13   6   3      153.92      141.82    110.23 o 
  14   6   3      820.01      869.69    165.17 o 
  15   6   3     1804.88     2132.08    232.65 o 
  16   6   3      201.45       45.04    176.36 o 
  17   6   3      825.70      688.98    237.00 o 
  18   6   3       12.18       81.01    248.31 o 
 -19   7   3      153.23      -78.86    199.38 o 
 -18   7   3      401.63      782.61    253.57 o 
 -17   7   3      503.29      355.97    216.33 o 
 -16   7   3       84.91      119.42    162.51 o 
 -15   7   3     1461.88     1449.09    249.96 o 
 -14   7   3      735.97      866.66    157.97 o 
 -13   7   3     1577.47     1202.62    170.39 o 
 -12   7   3     3389.96     3595.71    284.48 o 
 -11   7   3     3358.15     3502.97    202.71 o 
 -10   7   3     7305.60     6832.51    271.58 o 
  -9   7   3     2127.03     2341.63    158.90 o 
  -8   7   3    10948.01    11169.60    354.39 o 
  -7   7   3      918.04      969.32     96.50 o 
  -6   7   3     4171.00     3821.16    169.94 o 
  -5   7   3     6119.60     6273.50    211.40 o 
  -4   7   3     1869.13     2061.15    119.49 o 
  -3   7   3    12180.13    13359.06    299.66 o 
  -2   7   3     2649.80     3015.57    145.74 o 
  -1   7   3    14508.87    14278.37    320.57 o 
   0   7   3     5057.70     5494.51    180.60 o 
   1   7   3    11640.72    11909.30    341.86 o 
   2   7   3    18278.05    18202.20    477.51 o 
   3   7   3     2115.11     2085.21    219.87 o 
   4   7   3     9718.01     9509.95    317.28 o 
   5   7   3      647.22      557.90    119.43 o 
   6   7   3     4548.00     4593.80    343.79 o 
   7   7   3     2102.40     2268.76    197.38 o 
   8   7   3     5547.36     5692.17    312.26 o 
   9   7   3     3920.17     4411.04    243.99 o 
  10   7   3     1868.12     2000.91    174.46 o 
  11   7   3     6822.12     7565.46    441.13 o 
  12   7   3       24.36      126.79    103.84 o 
  13   7   3     1810.13     1989.26    191.68 o 
  14   7   3      888.60      687.25    164.43 o 
  15   7   3     1573.50     1479.98    318.56 o 
  16   7   3     1132.56     1259.06    267.45 o 
  17   7   3      151.49       88.54    192.74 o 
  18   7   3      779.95      868.62    263.31 o 
 -19   8   3      550.34      573.43    242.76 o 
 -18   8   3      718.04      236.36    201.43 o 
 -17   8   3      423.07      440.02    197.29 o 
 -16   8   3     1318.25     1571.00    254.23 o 
 -15   8   3        5.61      -25.24    132.07 o 
 -14   8   3     1835.76     2416.80    239.75 o 
 -13   8   3      730.28      419.23    176.40 o 
 -12   8   3     3113.58     3065.84    228.09 o 
 -11   8   3     2438.35     2748.80    188.31 o 
 -10   8   3     1095.06     1045.58    117.34 o 
  -9   8   3     4823.49     4899.22    220.72 o 
  -8   8   3       52.67       59.08     74.36 o 
  -7   8   3     5697.97     6142.88    233.91 o 
  -6   8   3     1448.33     1570.66    129.19 o 
  -5   8   3     2107.58     2370.74    139.19 o 
  -4   8   3     9044.38     9754.68    275.06 o 
  -3   8   3      325.33      314.10     65.67 o 
  -2   8   3    23404.93    24188.70    555.23 o 
  -1   8   3      130.62       70.82     52.17 o 
   0   8   3     6278.05     6040.54    202.00 o 
   1   8   3    20668.51    20365.53    452.13 o 
   2   8   3    13518.43    13000.59    351.10 o 
   3   8   3     8069.48     7647.66    236.82 o 
   4   8   3      293.62      136.68     68.36 o 
   5   8   3    12140.58    12473.82    428.78 o 
   6   8   3        5.99       -7.56     73.60 o 
   7   8   3     4458.11     5039.53    237.81 o 
   8   8   3     3195.24     3348.03    228.75 o 
   9   8   3     4448.40     4920.66    267.73 o 
  10   8   3     2008.29     2213.99    190.31 o 
  11   8   3      229.22      373.39    116.41 o 
  12   8   3     2377.86     2660.26    216.25 o 
  13   8   3       97.13        5.63    107.85 o 
  14   8   3     1232.10      799.07    196.89 o 
  15   8   3      286.76      194.43    168.84 o 
  16   8   3       59.40       42.12    180.94 o 
  17   8   3      822.40      919.03    232.13 o 
 -18   9   3      194.93      358.30    212.51 o 
 -17   9   3     1100.31      838.21    303.37 o 
 -16   9   3        0.83       45.23    155.57 o 
 -15   9   3     1620.98     2237.32    328.43 o 
 -14   9   3      609.17      540.09    174.53 o 
 -13   9   3     1170.14     1044.34    177.28 o 
 -12   9   3     2261.72     2197.34    183.63 o 
 -11   9   3     1438.64     1372.61    150.18 o 
 -10   9   3     4544.52     4369.28    220.15 o 
  -9   9   3      778.11      789.39    112.59 o 
  -8   9   3    13102.59    13371.25    373.66 o 
  -7   9   3      917.19     1116.62    116.64 o 
  -6   9   3     4117.44     4036.34    212.79 o 
  -5   9   3     2874.44     2836.51    158.16 o 
  -4   9   3     3574.20     3750.21    198.62 o 
  -3   9   3    10961.98    11888.74    320.82 o 
  -2   9   3       24.26       30.97     85.59 o 
  -1   9   3    12516.33    12537.17    463.77 o 
   0   9   3      265.41      183.25     70.45 o 
   1   9   3     5735.09     5759.81    191.42 o 
   2   9   3     2660.68     2976.21    171.68 o 
   3   9   3     1097.85     1048.89    103.07 o 
   4   9   3     5061.48     4980.95    224.30 o 
   5   9   3      391.97      398.77    115.43 o 
   6   9   3     4218.77     4048.80    218.59 o 
   7   9   3      329.28      412.95    100.86 o 
   8   9   3     3736.23     3461.08    209.93 o 
   9   9   3     4555.22     5087.71    278.51 o 
  10   9   3      156.94      120.02    112.90 o 
  11   9   3     1993.18     1825.11    210.23 o 
  12   9   3      299.16      390.15    136.43 o 
  13   9   3      973.61     1022.81    208.97 o 
  14   9   3      713.91      601.75    191.34 o 
  15   9   3      421.22      575.71    206.00 o 
  16   9   3      872.42      926.76    234.03 o 
  17   9   3       59.08      104.32    208.50 o 
 -17  10   3       84.22        1.18    189.29 o 
 -16  10   3      658.79      755.02    221.20 o 
 -15  10   3        9.09      -92.67    143.54 o 
 -14  10   3     1394.71     1397.66    319.25 o 
 -13  10   3      902.53      788.12    194.10 o 
 -12  10   3      338.01      304.67    125.65 o 
 -11  10   3      383.72      288.55    114.51 o 
 -10  10   3      422.90      372.75    112.57 o 
  -9  10   3     5619.61     5653.45    269.23 o 
  -8  10   3      440.16      413.02    108.69 o 
  -7  10   3     5068.45     5286.97    253.89 o 
  -6  10   3     2583.44     2906.96    174.00 o 
  -5  10   3     1332.27     1332.07    156.38 o 
  -4  10   3     4889.87     4832.68    213.69 o 
  -3  10   3      675.76      510.60    106.44 o 
  -2  10   3    12002.53    12551.06    379.47 o 
  -1  10   3      621.21      724.96    126.55 o 
   0  10   3      688.55      695.93    134.74 o 
   1  10   3     4810.57     4890.29    239.14 o 
   2  10   3     2225.07     2294.38    160.33 o 
   3  10   3     9165.87    10102.96    474.93 o 
   4  10   3       47.71      -34.15     78.64 o 
   5  10   3     8457.73     9158.84    354.56 o 
   6  10   3      369.49      275.32    100.82 o 
   7  10   3     4877.24     5321.91    262.40 o 
   8  10   3     1147.19      954.30    145.29 o 
   9  10   3     2313.31     2482.35    192.60 o 
  10  10   3     5346.54     6067.43    321.14 o 
  11  10   3      162.78       63.87    115.60 o 
  12  10   3      765.26      927.65    174.83 o 
  13  10   3      172.22       82.59    165.40 o 
  14  10   3     1594.24     1161.93    234.40 o 
  15  10   3      433.81       49.90    182.10 o 
  16  10   3      177.75      -93.87    203.28 o 
 -17  11   3      598.80      289.22    217.21 o 
 -16  11   3      125.93      263.95    191.21 o 
 -15  11   3     1012.02     1128.28    240.19 o 
 -14  11   3       37.92      163.82    158.69 o 
 -13  11   3     1483.03      997.25    206.55 o 
 -12  11   3      331.68      276.91    158.08 o 
 -11  11   3      104.86      102.50    132.72 o 
 -10  11   3     1164.30     1152.49    152.11 o 
  -9  11   3        0.33      -91.65     91.65 o 
  -8  11   3     2939.75     3306.36    198.55 o 
  -7  11   3      739.54      976.14    125.87 o 
  -6  11   3     1947.83     2181.96    175.50 o 
  -5  11   3     1271.61     1132.72    197.52 o 
  -4  11   3     2178.93     2264.92    180.37 o 
  -3  11   3     6352.99     5999.04    275.97 o 
  -2  11   3     1264.48     1142.08    138.05 o 
  -1  11   3     5145.49     5074.62    275.89 o 
   0  11   3      721.66      509.20    129.25 o 
   1  11   3      829.57      674.25    134.86 o 
   2  11   3     5483.09     5823.06    303.78 o 
   3  11   3     2686.89     2829.10    239.87 o 
   4  11   3    10392.36    11734.72    491.99 o 
   5  11   3       18.05      137.31    105.18 o 
   6  11   3     4466.25     4783.76    251.92 o 
   7  11   3      273.64      126.65    104.90 o 
   8  11   3     1923.14     1957.30    176.60 o 
   9  11   3     2202.99     2300.96    238.26 o 
  10  11   3       84.33     -105.22    105.22 o 
  11  11   3     1021.87     1066.67    257.73 o 
  12  11   3       40.48      163.40    170.53 o 
  13  11   3     1062.54     1036.99    233.72 o 
  14  11   3      174.89      471.74    205.45 o 
  15  11   3      202.04      170.08    214.13 o 
 -16  12   3      466.02      476.02    233.80 o 
 -15  12   3       26.13       68.85    189.62 o 
 -14  12   3     1397.19     1212.50    238.23 o 
 -13  12   3      280.54      251.71    170.37 o 
 -12  12   3      491.95      237.22    162.82 o 
 -11  12   3      916.90      794.62    218.16 o 
 -10  12   3      154.75      207.78    147.10 o 
  -9  12   3     1910.29     1759.23    257.29 o 
  -8  12   3      285.04      115.96    123.18 o 
  -7  12   3     3261.42     3706.16    263.79 o 
  -6  12   3      445.52      458.93    141.21 o 
  -5  12   3     1180.94     1174.22    155.68 o 
  -4  12   3     1783.42     1875.79    208.21 o 
  -3  12   3     2094.26     2265.19    188.44 o 
  -2  12   3     2982.32     3418.67    222.31 o 
  -1  12   3      118.57       58.97    101.63 o 
   0  12   3     4847.37     4814.22    283.67 o 
   1  12   3       57.83      159.46    133.28 o 
   2  12   3      347.52      369.83    171.96 o 
   3  12   3     5876.37     5923.14    366.57 o 
   4  12   3      287.15      204.58    172.34 o 
   5  12   3     1910.79     1602.95    311.88 o 
   6  12   3      391.58      338.15    157.79 o 
   7  12   3     1540.93     1447.26    411.15 o 
   8  12   3      417.61      593.30    169.19 o 
   9  12   3       86.48       96.56    132.27 o 
  10  12   3     1429.17     1756.60    234.31 o 
  11  12   3       43.61     -104.91    153.15 o 
  12  12   3      908.76     1051.55    221.97 o 
  13  12   3      101.17      143.49    184.31 o 
  14  12   3      388.77      612.72    221.19 o 
  15  12   3      446.38      253.36    224.17 o 
 -15  13   3      384.09      408.39    225.22 o 
 -14  13   3        8.51     -177.88    177.88 o 
 -13  13   3      665.63      358.59    299.23 o 
 -12  13   3      217.49     -165.28    219.20 o 
 -11  13   3      153.48       33.33    226.96 o 
 -10  13   3      548.76      246.73    236.48 o 
  -9  13   3        1.25      -70.10    209.53 o 
  -8  13   3      877.98     1052.45    279.77 o 
  -7  13   3      329.59       98.60    149.04 o 
  -6  13   3      849.06      637.93    150.47 o 
  -5  13   3      792.73      811.21    148.13 o 
  -4  13   3     1081.84     1033.58    158.99 o 
  -3  13   3     2025.07     2493.15    206.68 o 
  -2  13   3       21.34     -104.97    104.97 o 
  -1  13   3     2070.86     2541.96    205.27 o 
   0  13   3      548.24      477.98    135.52 o 
   1  13   3     1811.55     2352.11    268.09 o 
   2  13   3      587.63      462.19    158.48 o 
   3  13   3      576.44      392.79    156.97 o 
   4  13   3     3440.01     3912.44    556.39 o 
   5  13   3       37.51      125.18    154.52 o 
   6  13   3     1482.98     1872.83    367.29 o 
   7  13   3      191.70      -35.28    171.67 o 
   8  13   3      575.53      687.34    272.73 o 
   9  13   3      726.91      659.21    277.59 o 
  10  13   3      108.99      277.53    270.67 o 
  11  13   3      497.79      194.71    205.52 o 
  12  13   3        0.19      -23.38    208.03 o 
  13  13   3      338.82      425.78    211.06 o 
  14  13   3       89.24      -81.88    223.18 o 
 -14  14   3      331.41      353.56    450.26 o 
 -13  14   3        1.34      306.66    294.27 o 
 -12  14   3      311.41      119.82    273.88 o 
 -11  14   3      469.97      241.39    280.20 o 
 -10  14   3      185.68      388.64    261.04 o 
  -9  14   3      322.52      517.38    286.29 o 
  -8  14   3       43.65      131.34    213.28 o 
  -7  14   3      730.04      738.89    346.14 o 
  -6  14   3      259.23      309.79    172.96 o 
  -5  14   3      161.73      285.36    179.70 o 
  -4  14   3     1094.61     1609.10    236.14 o 
  -3  14   3      193.77      305.57    172.40 o 
  -2  14   3      799.25      859.83    191.79 o 
  -1  14   3      349.70      204.96    168.18 o 
   0  14   3     1982.19     2562.70    341.63 o 
   1  14   3      108.02      415.13    277.92 o 
   2  14   3      493.32      381.97    402.73 o 
   3  14   3      704.45      561.61    228.52 o 
   4  14   3        0.42     -104.16    198.28 o 
   5  14   3      692.44      772.09    290.31 o 
   6  14   3       33.85        3.28    201.56 o 
   7  14   3      566.27       97.32    281.72 o 
   8  14   3      392.33      100.93    216.72 o 
   9  14   3      239.22      -12.35    244.70 o 
  10  14   3      113.30      -67.39    243.00 o 
  11  14   3        7.68      192.82    275.71 o 
  12  14   3      333.70      141.49    302.98 o 
 -12  15   3      118.55      287.84    305.87 o 
 -11  15   3      129.14       72.66    272.00 o 
 -10  15   3      227.07       29.63    273.37 o 
  -9  15   3       22.15      198.77    237.00 o 
  -8  15   3      361.80     -218.07    218.07 o 
  -7  15   3       77.37      235.74    237.23 o 
  -6  15   3      288.00      206.47    246.21 o 
  -5  15   3      180.25      243.81    215.17 o 
  -4  15   3        9.17     -192.10    192.10 o 
  -3  15   3      843.43      297.12    205.19 o 
  -2  15   3        0.01       18.47    208.90 o 
  -1  15   3      583.50      687.94    299.15 o 
   0  15   3      104.85     -182.41    313.17 o 
   1  15   3      378.61       85.16    354.66 o 
   2  15   3       52.54     -133.79    353.56 o 
   3  15   3        1.39       12.64    327.73 o 
   4  15   3      453.83      279.18    262.61 o 
   5  15   3       28.60      -46.75    237.85 o 
   6  15   3      213.87       -0.15    393.80 o 
   7  15   3      113.25      217.36    248.86 o 
   8  15   3      114.53      120.57    249.78 o 
   9  15   3      196.80      411.02    391.33 o 
  10  15   3        0.11     -148.43    258.22 o 
  11  15   3      361.35      442.13    298.09 o 
 -10  16   3        1.41     -157.35    249.82 o 
  -9  16   3       27.42      257.21    283.01 o 
  -8  16   3       60.53      -50.45    274.63 o 
  -7  16   3       50.97       74.56    302.87 o 
  -6  16   3       37.19        0.93    253.26 o 
  -5  16   3      151.80       82.43    259.73 o 
  -4  16   3       48.24      -11.89    209.23 o 
  -3  16   3      180.44      455.07    259.55 o 
  -2  16   3      440.15      630.80    247.87 o 
  -1  16   3       37.91     -149.99    350.54 o 
   0  16   3      265.55      632.39    454.10 o 
   1  16   3      155.65     -215.93    379.11 o 
   2  16   3      145.95      145.87    410.70 o 
   3  16   3       44.59     -351.08    363.45 o 
   4  16   3        6.06       32.46    318.12 o 
   5  16   3      398.78      775.55    337.07 o 
   6  16   3       15.23      -18.82    276.64 o 
   7  16   3       84.32      124.30    438.86 o 
   8  16   3      100.26      398.06    466.05 o 
   9  16   3       18.67      137.02    276.71 o 
  -8  17   3        4.71      174.32    317.43 o 
  -7  17   3       21.06     -174.47    269.84 o 
  -6  17   3       79.56      155.27    304.10 o 
  -5  17   3       24.49      -38.04    287.60 o 
  -4  17   3        5.10     -279.56    279.56 o 
  -3  17   3       45.62       -3.37    248.91 o 
  -2  17   3       18.32     -139.01    453.28 o 
  -1  17   3       54.91      895.29    525.53 o 
   0  17   3       41.95      169.50    431.58 o 
   1  17   3       60.18     -221.97    421.14 o 
   2  17   3       35.05      213.73    448.61 o 
   3  17   3       48.88     -225.27    402.46 o 
   4  17   3       27.42     -190.10    412.35 o 
   5  17   3        5.68       -8.79    405.20 o 
   6  17   3       50.25     -266.00    266.00 o 
   7  17   3       23.24     -286.17    286.17 o 
  -4  18   3       10.78      -32.39    382.54 o 
  -2  18   3       20.34     -101.64    463.44 o 
  -1  18   3       76.76     -128.02    437.89 o 
   0  18   3        3.67      296.97    447.78 o 
   1  18   3        2.47     -317.02    442.56 o 
   2  18   3        8.07     -291.47    459.60 o 
   3  18   3       31.17      370.31    499.71 o 
 -21   0   4     1110.69     1326.92    371.40 o 
 -20   0   4      121.45      378.06    281.80 o 
 -19   0   4      502.56      308.66    194.39 o 
 -18   0   4       39.92      144.18    166.46 o 
 -17   0   4     2542.30     2826.83    318.17 o 
 -16   0   4      621.42      747.84    166.80 o 
 -15   0   4     4985.22     5846.59    479.63 o 
 -14   0   4     3574.67     3849.61    275.91 o 
 -13   0   4      143.90      164.69     98.55 o 
 -12   0   4    16719.33    18064.51    607.81 o 
 -11   0   4       62.62      -41.79     75.20 o 
 -10   0   4    26438.14    27293.71    804.83 o 
  -9   0   4    16257.82    16739.46    466.47 o 
  -8   0   4    33097.56    34860.13    853.86 o 
  -7   0   4     5339.14     6336.20    215.15 o 
  -6   0   4    18456.84    17046.29    492.05 o 
  -5   0   4    34810.89    35383.86   1083.94 o 
  -4   0   4    62418.00    59635.04   1761.21 o 
  -3   0   4    45311.59    41150.25   1237.54 o 
  -2   0   4     1430.62     1364.09    153.15 o 
  -1   0   4     3703.78     3043.27    187.97 o 
   0   0   4    46302.05    42906.60   1267.39 o 
   1   0   4     9712.11    10426.77    611.24 o 
   2   0   4      171.03       57.28     44.06 o 
   3   0   4    15405.19    17377.94    553.65 o 
   4   0   4    25826.58    25083.13    792.38 o 
   5   0   4    12841.34    11105.38    640.22 o 
   6   0   4       32.63       62.42     78.18 o 
   7   0   4    14655.50    15871.28    759.72 o 
   8   0   4     3090.37     3208.59    219.13 o 
   9   0   4    23102.77    23100.87    795.64 o 
  10   0   4      933.16     1049.63    179.70 o 
  11   0   4     4417.65     4169.98    259.52 o 
  12   0   4     3334.75     3694.79    476.34 o 
  13   0   4      338.24      230.32    150.66 o 
  14   0   4     4097.03     5072.64    395.06 o 
  15   0   4      457.63      235.23    212.53 o 
  16   0   4     3753.76     5706.58    567.58 o 
  17   0   4      542.95      182.96    350.54 o 
  18   0   4      579.24      336.63    280.00 o 
  19   0   4      316.61      380.27    311.33 o 
 -21   1   4      467.36      525.10    227.66 o 
 -20   1   4      673.29      897.98    209.39 o 
 -19   1   4       71.38      -84.37    141.93 o 
 -18   1   4     1411.84     1776.51    194.88 o 
 -17   1   4       39.49      -72.46    108.76 o 
 -16   1   4     2329.42     2718.53    197.66 o 
 -15   1   4      619.21      550.24    110.45 o 
 -14   1   4     1868.57     2103.73    151.60 o 
 -13   1   4     5356.73     6138.15    237.98 o 
 -12   1   4        7.15        7.12     66.19 o 
 -11   1   4     8554.87     8444.68    258.25 o 
 -10   1   4     4157.57     4204.98    155.19 o 
  -9   1   4    12465.57    12132.39    273.57 o 
  -8   1   4    21351.15    20917.44    436.49 o 
  -7   1   4    25013.03    24539.64    462.67 o 
  -6   1   4    42711.31    41629.49    779.84 o 
  -5   1   4     5157.79     4639.67    153.51 o 
  -4   1   4    25874.26    25384.41    614.57 o 
  -3   1   4       44.48       57.92     23.69 o 
  -2   1   4     1765.89     1829.12    126.77 o 
  -1   1   4     7816.13     8035.03    193.09 o 
   0   1   4     3289.67     3302.21    115.48 o 
   1   1   4    85118.03    83329.79   1719.19 o 
   2   1   4        0.61       -9.84     26.61 o 
   3   1   4    23611.57    22032.96    534.90 o 
   4   1   4      479.87      503.49     53.58 o 
   5   1   4    14359.14    13553.21    413.12 o 
   6   1   4     8157.76     7019.97    263.60 o 
   7   1   4     2248.09     2178.78    136.64 o 
   8   1   4    20942.47    20250.86    549.86 o 
   9   1   4      174.32      153.37     66.43 o 
  10   1   4     6047.25     6816.76    225.87 o 
  11   1   4     2445.79     2740.28    165.73 o 
  12   1   4     6234.38     7005.16    286.39 o 
  13   1   4     3783.36     4037.55    240.31 o 
  14   1   4       80.59      142.54    118.45 o 
  15   1   4     2150.63     2318.21    333.92 o 
  16   1   4       15.03     -134.08    134.08 o 
  17   1   4     1667.70     1471.62    278.08 o 
  18   1   4      786.00      814.83    223.97 o 
  19   1   4      164.21      117.37    205.94 o 
 -21   2   4      457.28      477.51    204.95 o 
 -20   2   4      137.56      443.98    180.45 o 
 -19   2   4      855.99      795.79    188.82 o 
 -18   2   4       21.58      -50.70    127.93 o 
 -17   2   4     1201.08     1385.31    170.54 o 
 -16   2   4      202.91      237.72     97.23 o 
 -15   2   4     2953.50     3043.50    217.10 o 
 -14   2   4     4449.11     4667.55    320.09 o 
 -13   2   4       46.03      100.46     74.97 o 
 -12   2   4     3437.49     3357.44    209.13 o 
 -11   2   4       41.99      152.49     65.56 o 
 -10   2   4    12622.48    11677.53    315.03 o 
  -9   2   4     8720.92     8650.32    236.83 o 
  -8   2   4     9411.59     8711.47    226.69 o 
  -7   2   4    25639.33    24683.96    468.94 o 
  -6   2   4     1903.81     1759.04    108.39 o 
  -5   2   4    33455.08    31632.69    700.33 o 
  -4   2   4     4415.83     3923.71    180.25 o 
  -3   2   4    19041.86    18922.30    427.58 o 
  -2   2   4    46537.88    43899.84    861.09 o 
  -1   2   4    13617.75    14775.60    370.74 o 
   0   2   4    40689.92    41891.95    896.71 o 
   1   2   4       63.12       72.46     32.18 o 
   2   2   4    25453.03    24058.52    531.43 o 
   3   2   4     5770.09     6062.08    203.67 o 
   4   2   4    14501.38    13510.64    362.97 o 
   5   2   4    16966.46    17306.00    585.60 o 
   6   2   4    17573.95    18075.72    440.88 o 
   7   2   4    26302.41    26028.44    609.46 o 
   8   2   4     1756.18     1777.56    134.33 o 
   9   2   4    10331.41    10398.64    292.44 o 
  10   2   4      109.37      264.69     70.43 o 
  11   2   4     7836.69     8672.99    277.13 o 
  12   2   4     4101.90     4335.58    203.12 o 
  13   2   4      294.39      242.27    126.71 o 
  14   2   4     2140.62     2621.21    211.97 o 
  15   2   4       16.23       51.52    140.30 o 
  16   2   4     2534.37     2431.37    266.16 o 
  17   2   4      241.07      345.47    176.48 o 
  18   2   4      867.37      577.72    385.73 o 
  19   2   4      600.36      616.24    238.34 o 
 -21   3   4      123.21       49.14    227.94 o 
 -20   3   4      440.58      375.60    331.90 o 
 -19   3   4        1.23       53.77    163.64 o 
 -18   3   4     1364.05     1819.21    221.30 o 
 -17   3   4      127.20       77.68    120.70 o 
 -16   3   4     2080.19     2416.48    203.39 o 
 -15   3   4     4404.06     4317.64    248.19 o 
 -14   3   4      293.63      346.55     90.46 o 
 -13   3   4     3781.58     3327.59    173.87 o 
 -12   3   4        7.27      -28.12     62.37 o 
 -11   3   4    14342.17    14344.22    355.08 o 
 -10   3   4      661.51      553.63     76.03 o 
  -9   3   4    15273.72    13284.42    345.60 o 
  -8   3   4     7255.68     7523.37    214.38 o 
  -7   3   4     7379.40     6761.31    213.54 o 
  -6   3   4    39169.40    38936.78    740.43 o 
  -5   3   4      175.32      113.22     38.53 o 
  -4   3   4    18407.51    16754.34    475.81 o 
  -3   3   4     2234.30     2239.41    108.00 o 
  -2   3   4    91898.13    88174.30   1826.74 o 
  -1   3   4     2680.47     3224.10    101.99 o 
   0   3   4      314.25      292.78     45.27 o 
   1   3   4     3360.91     2977.20    129.27 o 
   2   3   4     4802.09     4827.82    237.99 o 
   3   3   4     9273.45     8647.24    255.65 o 
   4   3   4    15884.91    15824.58    470.13 o 
   5   3   4     2335.95     2417.32    125.20 o 
   6   3   4    28952.61    31003.43    706.36 o 
   7   3   4     3654.67     4115.00    205.56 o 
   8   3   4    14651.18    14029.22    419.11 o 
   9   3   4      444.97      535.97    136.65 o 
  10   3   4     9485.72     9472.35    280.10 o 
  11   3   4     2587.54     2247.73    163.65 o 
  12   3   4     1017.23      954.03    110.81 o 
  13   3   4     2411.25     2700.83    172.50 o 
  14   3   4      599.76      688.15    123.45 o 
  15   3   4     3648.89     3676.27    275.28 o 
  16   3   4       60.85     -116.28    142.91 o 
  17   3   4      873.50      984.11    248.13 o 
  18   3   4      303.29      266.77    351.08 o 
  19   3   4      373.03       85.46    306.17 o 
 -20   4   4      100.91       32.20    231.98 o 
 -19   4   4     1198.30     1812.82    309.98 o 
 -18   4   4        9.51      -41.39    175.78 o 
 -17   4   4     1469.70     1741.31    314.12 o 
 -16   4   4       28.44       87.09     96.34 o 
 -15   4   4     1796.66     1668.91    147.13 o 
 -14   4   4     1941.62     2057.87    180.45 o 
 -13   4   4       16.56       47.07     72.55 o 
 -12   4   4     3112.02     3537.80    178.19 o 
 -11   4   4      589.71      589.92     90.92 o 
 -10   4   4     1990.26     2087.90    163.15 o 
  -9   4   4       11.24      -49.81     49.81 o 
  -8   4   4     4836.88     4193.05    223.69 o 
  -7   4   4    23659.62    24061.45    531.08 o 
  -6   4   4        9.07        8.23     43.03 o 
  -5   4   4    20975.37    19325.56    423.74 o 
  -4   4   4     5876.58     5632.35    148.34 o 
  -3   4   4    33166.68    33618.27    809.55 o 
  -2   4   4     5795.36     5864.83    194.05 o 
  -1   4   4    46107.82    46249.74   1084.97 o 
   0   4   4    15874.62    14216.43    433.48 o 
   1   4   4      408.43      424.84    105.95 o 
   2   4   4    17241.61    16975.91    379.83 o 
   3   4   4     5711.86     5509.50    185.76 o 
   4   4   4    22320.60    23755.83    553.74 o 
   5   4   4     6058.56     6716.68    228.18 o 
   6   4   4     8047.68     7290.48    240.91 o 
   7   4   4    11561.83    11418.41    327.60 o 
   8   4   4       51.08       66.19     66.70 o 
   9   4   4     3653.96     4181.09    179.01 o 
  10   4   4       15.46       48.59     70.72 o 
  11   4   4     3457.03     3888.46    219.76 o 
  12   4   4     1251.11     1327.25    135.40 o 
  13   4   4      287.63      146.41     96.11 o 
  14   4   4      252.66      249.07    123.35 o 
  15   4   4        0.80      132.52    153.26 o 
  16   4   4      953.42      725.27    270.10 o 
  17   4   4      230.13      146.68    246.28 o 
  18   4   4      295.40      451.66    320.61 o 
  19   4   4      603.60      967.57    391.10 o 
 -20   5   4      394.92      183.90    238.01 o 
 -19   5   4       37.90      188.77    216.80 o 
 -18   5   4      889.80     1220.32    260.32 o 
 -17   5   4        2.42       51.16    181.79 o 
 -16   5   4     1429.06     2118.57    423.01 o 
 -15   5   4      580.32      576.34    125.13 o 
 -14   5   4      154.23       99.09     91.38 o 
 -13   5   4     2927.28     3190.81    257.87 o 
 -12   5   4      282.71      231.81     86.60 o 
 -11   5   4     2069.27     2076.37    162.33 o 
 -10   5   4      265.99      324.67     93.82 o 
  -9   5   4     7606.32     7118.26    238.68 o 
  -8   5   4     3061.98     2972.29    217.25 o 
  -7   5   4      187.29       73.03     52.05 o 
  -6   5   4     1869.95     1730.63     99.19 o 
  -5   5   4     1667.43     2012.98    102.49 o 
  -4   5   4    21827.05    23345.39    445.61 o 
  -3   5   4       13.51       52.97     43.68 o 
  -2   5   4    12873.18    13649.17    345.36 o 
  -1   5   4       67.69       38.35     45.34 o 
   0   5   4    11521.21    11623.14    303.05 o 
   1   5   4     6655.61     6655.87    218.46 o 
   2   5   4      392.67      421.81     70.41 o 
   3   5   4    10279.90    10157.27    262.95 o 
   4   5   4     4240.00     3800.92    151.81 o 
   5   5   4     6928.62     6877.43    308.88 o 
   6   5   4     4456.12     4893.49    201.38 o 
   7   5   4      131.55      135.89     68.39 o 
   8   5   4     5088.39     5659.01    220.33 o 
   9   5   4       73.62      105.27     68.39 o 
  10   5   4     2938.87     3549.35    180.32 o 
  11   5   4      842.42      880.79    105.66 o 
  12   5   4       63.79      119.42     85.82 o 
  13   5   4      918.59      955.62    231.41 o 
  14   5   4      345.32      136.60    176.65 o 
  15   5   4     1197.40     1100.53    276.53 o 
  16   5   4      140.49      129.89    162.38 o 
  17   5   4      717.47     1045.95    427.73 o 
  18   5   4      162.82      -70.47    277.25 o 
 -20   6   4        9.48      178.50    231.30 o 
 -19   6   4      209.51      295.15    229.28 o 
 -18   6   4        4.20        5.12    171.79 o 
 -17   6   4      429.76      352.47    207.17 o 
 -16   6   4      139.01        5.92    158.70 o 
 -15   6   4      147.93       71.70    135.27 o 
 -14   6   4      636.69      821.47    267.83 o 
 -13   6   4      309.16      378.01    116.43 o 
 -12   6   4     2087.75     1910.19    241.18 o 
 -11   6   4        0.23       21.35     82.52 o 
 -10   6   4     1146.30      963.29    113.60 o 
  -9   6   4     1314.63     1239.65    104.66 o 
  -8   6   4     3779.57     3924.72    166.78 o 
  -7   6   4     5746.23     5583.12    190.50 o 
  -6   6   4     1252.67     1442.70    110.33 o 
  -5   6   4     3583.18     3625.88    142.86 o 
  -4   6   4       86.79      102.12     44.96 o 
  -3   6   4      661.19      884.54     71.33 o 
  -2   6   4      493.97      559.17     67.46 o 
  -1   6   4     1958.97     1904.62    109.28 o 
   0   6   4     6962.49     6715.08    219.43 o 
   1   6   4     1065.09     1328.48    106.50 o 
   2   6   4    11364.08    10394.43    307.11 o 
   3   6   4      841.92      737.10     89.58 o 
   4   6   4     6197.68     6127.29    240.07 o 
   5   6   4     1460.81     1442.78    102.58 o 
   6   6   4       67.96       39.29     60.73 o 
   7   6   4     2859.03     2580.88    139.99 o 
   8   6   4      391.76      163.23     94.65 o 
   9   6   4     3412.80     3697.97    216.00 o 
  10   6   4      989.32     1021.42    129.74 o 
  11   6   4     2205.96     2296.58    184.45 o 
  12   6   4     1242.50     1273.80    169.13 o 
  13   6   4      959.15      988.36    166.79 o 
  14   6   4      826.65      748.91    159.65 o 
  15   6   4       32.07       74.37    170.45 o 
  16   6   4      346.99      228.08    176.27 o 
  17   6   4       40.06      309.53    211.82 o 
  18   6   4      156.28       79.75    306.17 o 
 -19   7   4      117.81      131.71    214.44 o 
 -18   7   4       40.19      -63.28    202.30 o 
 -17   7   4        0.47       72.95    179.17 o 
 -16   7   4      401.42      273.16    285.27 o 
 -15   7   4        4.09      -63.04    155.07 o 
 -14   7   4       11.53       55.57    118.97 o 
 -13   7   4       60.84       11.79    102.18 o 
 -12   7   4      576.12      586.80    111.32 o 
 -11   7   4      304.30      264.54     96.84 o 
 -10   7   4      709.34      720.42    107.79 o 
  -9   7   4       14.89      -37.74     70.34 o 
  -8   7   4     1339.56     1254.34    170.09 o 
  -7   7   4       34.49      109.90     68.28 o 
  -6   7   4     2725.66     2458.01    125.80 o 
  -5   7   4      431.05      577.89     89.95 o 
  -4   7   4     3321.10     3219.80    173.22 o 
  -3   7   4     4792.99     5335.17    197.13 o 
  -2   7   4     1087.86     1325.48     92.30 o 
  -1   7   4     5070.08     4680.11    157.41 o 
   0   7   4    11192.94    12377.03    288.84 o 
   1   7   4    10674.00    11021.09    327.63 o 
   2   7   4     1697.16     2289.07    250.38 o 
   3   7   4     3761.36     3314.32    180.70 o 
   4   7   4      216.18      366.31     83.98 o 
   5   7   4     1747.30     1855.33    148.64 o 
   6   7   4      170.72      155.78     86.31 o 
   7   7   4       21.68       24.54     81.63 o 
   8   7   4      968.88      707.35    118.07 o 
   9   7   4       14.86        1.25     84.64 o 
  10   7   4     1527.79     1902.75    186.88 o 
  11   7   4       68.15      182.49    106.19 o 
  12   7   4      606.55      370.55    120.81 o 
  13   7   4      263.32      340.14    143.30 o 
  14   7   4       42.28      -47.39    135.29 o 
  15   7   4       48.27        1.43    163.74 o 
  16   7   4       69.93      -74.83    170.37 o 
  17   7   4       74.16      -65.23    182.49 o 
  18   7   4       48.91      187.97    253.47 o 
 -19   8   4       62.27      312.18    215.74 o 
 -18   8   4        2.82      -49.26    168.96 o 
 -17   8   4       35.51       79.76    171.50 o 
 -16   8   4       24.55       75.78    172.16 o 
 -15   8   4       19.97      -68.24    149.04 o 
 -14   8   4      867.78     1098.48    396.82 o 
 -13   8   4      641.56      490.39    134.50 o 
 -12   8   4       39.25       80.37     87.09 o 
 -11   8   4      161.57      153.79     89.38 o 
 -10   8   4     1035.31      941.33    120.57 o 
  -9   8   4      383.39      377.04    115.44 o 
  -8   8   4      177.20      113.82     76.10 o 
  -7   8   4      378.22      326.39    107.31 o 
  -6   8   4        1.77      -34.15     64.79 o 
  -5   8   4       26.07       99.80     60.39 o 
  -4   8   4       37.19        9.57     61.41 o 
  -3   8   4     1250.01     1163.15    118.80 o 
  -2   8   4     2429.99     2344.61    117.40 o 
  -1   8   4     1081.83     1482.36    112.02 o 
   0   8   4     1947.65     2217.24    112.48 o 
   1   8   4      290.51      301.38     69.57 o 
   2   8   4     2941.55     3166.44    167.21 o 
   3   8   4        6.03      -18.78     72.74 o 
   4   8   4      258.85      219.52     99.37 o 
   5   8   4      410.06      327.94     94.97 o 
   6   8   4      595.61      577.91    103.99 o 
   7   8   4       25.13       46.80     79.48 o 
   8   8   4      473.55      310.65    103.46 o 
   9   8   4      316.65      256.50    106.51 o 
  10   8   4      150.20      226.06    108.04 o 
  11   8   4      310.36      205.99    111.06 o 
  12   8   4      587.75      337.88    145.25 o 
  13   8   4        5.66      109.80    140.02 o 
  14   8   4      299.92      325.04    168.33 o 
  15   8   4        2.97      -47.80    171.48 o 
  16   8   4       21.62       67.11    186.35 o 
  17   8   4       95.05      151.89    190.98 o 
 -18   9   4        1.88       24.34    204.16 o 
 -17   9   4       22.23     -170.29    216.49 o 
 -16   9   4       32.07       55.29    165.59 o 
 -15   9   4        0.07       -4.46    151.88 o 
 -14   9   4      105.22       -1.15    146.31 o 
 -13   9   4       32.49      161.25    146.81 o 
 -12   9   4       17.15      -93.80     93.80 o 
 -11   9   4     1151.50     1047.45    126.99 o 
 -10   9   4      113.21       58.56     88.27 o 
  -9   9   4     1084.49     1179.31    152.50 o 
  -8   9   4      439.82      618.88    104.40 o 
  -7   9   4      564.00      528.83     94.80 o 
  -6   9   4        7.02      -21.34     71.29 o 
  -5   9   4      207.54      247.59     75.89 o 
  -4   9   4      146.88       97.16     87.89 o 
  -3   9   4      124.87      144.40     94.35 o 
  -2   9   4      169.71       93.93     88.28 o 
  -1   9   4     2626.85     2238.08    170.29 o 
   0   9   4      763.38      828.11    100.77 o 
   1   9   4       82.72       75.83     70.07 o 
   2   9   4      289.57      248.34     86.90 o 
   3   9   4      931.30      980.54    121.45 o 
   4   9   4        0.87        8.15     72.65 o 
   5   9   4        4.56       68.44     80.27 o 
   6   9   4      595.13      568.42    107.38 o 
   7   9   4       15.69      -21.17    102.96 o 
   8   9   4       54.65        0.25     94.14 o 
   9   9   4      103.46      153.51    103.30 o 
  10   9   4      310.61      235.08    110.12 o 
  11   9   4       18.68      -44.05    105.72 o 
  12   9   4       31.86       65.20    134.00 o 
  13   9   4        3.90       18.98    147.84 o 
  14   9   4       51.29      -37.33    148.53 o 
  15   9   4       26.42     -166.37    166.37 o 
  16   9   4        0.09     -177.98    177.98 o 
  17   9   4       12.07     -159.85    194.54 o 
 -18  10   4       34.34      -41.91    202.14 o 
 -17  10   4       11.88     -149.02    170.24 o 
 -16  10   4       37.73      -31.61    177.44 o 
 -15  10   4       12.58     -107.26    162.29 o 
 -14  10   4       39.39      -40.66    147.41 o 
 -13  10   4       11.64       70.48    129.30 o 
 -12  10   4      173.25       98.25    132.86 o 
 -11  10   4       41.46        6.30    100.30 o 
 -10  10   4        0.38        6.84     87.95 o 
  -9  10   4      128.25      -17.25     88.35 o 
  -8  10   4      914.38      800.15    116.60 o 
  -7  10   4      510.25      491.22    102.20 o 
  -6  10   4       24.26      -15.00     69.21 o 
  -5  10   4        5.11        6.31     74.58 o 
  -4  10   4      662.83      582.57    122.62 o 
  -3  10   4      194.86      191.17    120.97 o 
  -2  10   4     2040.79     2123.11    235.84 o 
  -1  10   4      191.07      201.37    103.59 o 
   0  10   4       45.10       -2.84     95.00 o 
   1  10   4      817.42      962.35    121.89 o 
   2  10   4      884.28      897.64    120.21 o 
   3  10   4      792.74      800.35    109.88 o 
   4  10   4       24.79       92.69     84.77 o 
   5  10   4      115.79      193.73     91.03 o 
   6  10   4      249.87      114.58    110.86 o 
   7  10   4        2.29       34.32    107.78 o 
   8  10   4       19.05      107.04     95.43 o 
   9  10   4       86.71       65.42    101.89 o 
  10  10   4      111.20      137.68    111.60 o 
  11  10   4       71.33       76.65    115.05 o 
  12  10   4        3.16       21.30    151.42 o 
  13  10   4       34.59     -141.12    141.36 o 
  14  10   4        1.34      -81.62    165.61 o 
  15  10   4       10.99     -179.53    179.53 o 
  16  10   4       28.95       52.38    197.25 o 
 -17  11   4       39.75      108.71    205.89 o 
 -16  11   4      121.70      341.61    183.80 o 
 -15  11   4        0.47      -24.90    172.59 o 
 -14  11   4      141.48       36.42    163.24 o 
 -13  11   4      167.15      -25.80    146.27 o 
 -12  11   4        9.12      139.65    142.80 o 
 -11  11   4       18.77      191.25    126.41 o 
 -10  11   4       72.38       29.64    100.76 o 
  -9  11   4       22.49      -18.05     94.47 o 
  -8  11   4      271.50      268.80     99.39 o 
  -7  11   4        0.74       58.06     89.45 o 
  -6  11   4     1691.37     1777.63    196.22 o 
  -5  11   4      568.31      549.39    119.84 o 
  -4  11   4      267.45      166.95    100.52 o 
  -3  11   4      624.05      638.87    123.21 o 
  -2  11   4      719.25      737.06    141.63 o 
  -1  11   4      214.80      280.09    120.06 o 
   0  11   4      205.32      213.17    113.02 o 
   1  11   4     1537.27     1808.34    218.33 o 
   2  11   4       16.23     -116.43    116.43 o 
   3  11   4     1596.79     1767.92    231.16 o 
   4  11   4      314.50       66.85    125.43 o 
   5  11   4      101.66      229.24     98.35 o 
   6  11   4      341.45      252.42    106.80 o 
   7  11   4       77.45       32.51    102.23 o 
   8  11   4       25.84      129.14    111.35 o 
   9  11   4      574.55      507.40    132.29 o 
  10  11   4      484.27      321.52    143.54 o 
  11  11   4        1.38     -107.98    140.42 o 
  12  11   4       25.02       -8.46    161.79 o 
  13  11   4        2.53       65.45    164.40 o 
  14  11   4        0.52     -170.45    170.45 o 
  15  11   4       32.64     -114.52    188.49 o 
 -16  12   4        0.57      187.12    214.29 o 
 -15  12   4        8.07     -119.34    174.94 o 
 -14  12   4      506.52      408.86    211.26 o 
 -13  12   4       47.94       62.88    161.42 o 
 -12  12   4      223.33       29.26    159.67 o 
 -11  12   4        8.47      -50.51    138.07 o 
 -10  12   4      164.79       74.63    167.66 o 
  -9  12   4       51.18       88.51    163.71 o 
  -8  12   4       88.10       74.86    122.54 o 
  -7  12   4      659.32      534.59    129.55 o 
  -6  12   4       36.70       22.01    107.73 o 
  -5  12   4      622.34      521.50    154.19 o 
  -4  12   4       31.08       56.67    104.84 o 
  -3  12   4     1162.91     1068.19    146.81 o 
  -2  12   4      218.16       39.63    102.49 o 
  -1  12   4      946.83      929.51    154.79 o 
   0  12   4       15.35      189.99    119.78 o 
   1  12   4        0.61     -148.89    148.89 o 
   2  12   4     4305.44     4410.34    336.74 o 
   3  12   4        3.98       43.96    173.10 o 
   4  12   4        6.48       14.96    136.27 o 
   5  12   4       52.25        6.06    121.85 o 
   6  12   4      391.86      366.77    158.60 o 
   7  12   4      209.44      196.64    123.71 o 
   8  12   4        8.70       61.27    155.19 o 
   9  12   4      812.29      817.25    168.72 o 
  10  12   4       78.49     -143.94    143.94 o 
  11  12   4       21.28       -6.88    144.93 o 
  12  12   4      149.47       55.00    178.59 o 
  13  12   4       92.61     -174.47    174.47 o 
  14  12   4      116.00     -143.55    186.45 o 
 -15  13   4       70.35      476.95    223.37 o 
 -14  13   4       21.22       47.47    224.36 o 
 -13  13   4      591.47      873.95    494.65 o 
 -12  13   4        1.51      302.54    260.95 o 
 -11  13   4      902.50      706.49    441.47 o 
 -10  13   4        8.36      -38.60    229.01 o 
  -9  13   4      337.79      699.95    283.52 o 
  -8  13   4      296.28       76.88    261.84 o 
  -7  13   4      686.51      689.55    228.32 o 
  -6  13   4      554.06      271.84    146.20 o 
  -5  13   4       28.81      133.67    117.74 o 
  -4  13   4     1856.53     1724.87    180.13 o 
  -3  13   4      206.38      194.55    118.99 o 
  -2  13   4      608.97      565.26    133.11 o 
  -1  13   4      272.00      139.60    113.22 o 
   0  13   4      798.56     1160.52    179.51 o 
   1  13   4      522.57      452.67    170.29 o 
   2  13   4       46.35      -76.40    151.77 o 
   3  13   4       56.53      132.58    147.68 o 
   4  13   4        3.18      -51.71    176.89 o 
   5  13   4      675.53      349.44    168.81 o 
   6  13   4      512.13      445.59    212.25 o 
   7  13   4       59.86      140.08    189.19 o 
   8  13   4     1123.81      858.17    628.13 o 
   9  13   4        3.56      -81.11    226.86 o 
  10  13   4      630.91      485.79    280.68 o 
  11  13   4       17.71      223.88    221.46 o 
  12  13   4      233.44      302.52    193.66 o 
  13  13   4      134.61      165.65    210.76 o 
 -14  14   4      167.16       80.52    349.02 o 
 -13  14   4       42.54     -231.20    351.50 o 
 -12  14   4      350.00       36.15    251.29 o 
 -11  14   4       34.31      -81.68    247.62 o 
 -10  14   4      453.14      126.56    271.64 o 
  -9  14   4       23.57      176.37    245.15 o 
  -8  14   4      250.32       87.37    235.91 o 
  -7  14   4      761.05      927.30    255.75 o 
  -6  14   4      153.03      268.17    171.50 o 
  -5  14   4      907.49      731.10    196.62 o 
  -4  14   4      645.58      641.57    196.67 o 
  -3  14   4     1091.37     1317.35    228.32 o 
  -2  14   4      692.69      339.83    164.13 o 
  -1  14   4      996.30      758.08    185.69 o 
   0  14   4      553.08      730.30    280.06 o 
   1  14   4        3.40      -54.86    232.55 o 
   2  14   4      979.21      590.95    292.03 o 
   3  14   4       26.45     -174.91    174.91 o 
   4  14   4      670.88      846.88    292.30 o 
   5  14   4      290.80       73.79    224.90 o 
   6  14   4      609.34      176.18    527.59 o 
   7  14   4      288.82      173.03    241.20 o 
   8  14   4      147.04      429.22    269.83 o 
   9  14   4      472.41      524.58    329.11 o 
  10  14   4       20.25       19.35    268.79 o 
  11  14   4      228.37       -7.99    272.02 o 
  12  14   4       72.37      -88.20    267.80 o 
 -12  15   4       73.47      244.98    306.45 o 
 -11  15   4      238.75      541.40    310.62 o 
 -10  15   4       17.52      299.86    279.87 o 
  -9  15   4      394.53      522.23    297.70 o 
  -8  15   4      333.83     -101.02    234.52 o 
  -7  15   4      444.36      207.92    308.23 o 
  -6  15   4      396.66      210.37    222.81 o 
  -5  15   4       18.46       80.97    209.30 o 
  -4  15   4      399.73      -34.20    187.85 o 
  -3  15   4      480.26       56.99    212.36 o 
  -2  15   4      450.24      307.65    221.53 o 
  -1  15   4      710.75     1558.18    574.15 o 
   0  15   4      378.86      -43.40    356.30 o 
   1  15   4      672.64     1063.14    485.42 o 
   2  15   4        2.09     -228.56    329.93 o 
   3  15   4      551.36      724.15    434.05 o 
   4  15   4       61.91      -18.52    451.90 o 
   5  15   4      313.99      328.07    260.88 o 
   6  15   4      245.48       56.48    238.42 o 
   7  15   4       83.59      103.95    241.20 o 
   8  15   4      453.51       15.83    280.78 o 
   9  15   4       35.50       29.04    237.95 o 
  10  15   4      277.38      436.61    309.90 o 
 -10  16   4      171.80      215.45    276.32 o 
  -9  16   4      196.35     -244.31    244.31 o 
  -8  16   4      418.18      167.96    332.82 o 
  -7  16   4      446.33      526.11    300.94 o 
  -6  16   4       72.05      247.48    273.94 o 
  -5  16   4      373.34      318.68    234.53 o 
  -4  16   4       11.23       44.50    208.86 o 
  -3  16   4      287.16        5.13    211.48 o 
  -2  16   4      270.43      -98.25    276.34 o 
  -1  16   4      108.95     -285.15    369.77 o 
   0  16   4     1090.88      872.77    510.14 o 
   1  16   4      157.29      350.26    435.15 o 
   2  16   4      301.49      639.26    512.89 o 
   3  16   4      210.32      172.80    398.06 o 
   4  16   4      746.07      164.55    397.24 o 
   5  16   4      150.30      257.78    294.88 o 
   6  16   4       62.13      347.96    278.35 o 
   7  16   4      804.58     1024.87    367.78 o 
   8  16   4       39.27     -138.56    274.28 o 
   9  16   4      214.78      257.12    306.72 o 
  -8  17   4      178.15      -23.90    288.75 o 
  -7  17   4       90.00       23.85    278.89 o 
  -6  17   4      584.38      389.10    305.00 o 
  -5  17   4        0.02      -90.69    266.21 o 
  -4  17   4      428.19      502.88    272.41 o 
  -3  17   4       27.50      -13.04    318.24 o 
  -2  17   4      354.84      331.31    465.37 o 
  -1  17   4      639.71      244.22    465.64 o 
   0  17   4       40.40     -312.62    404.93 o 
   1  17   4      550.67      630.74    517.56 o 
   2  17   4       36.10      222.52    466.74 o 
   3  17   4      408.30      869.47    549.43 o 
   4  17   4      103.99     -353.56    360.70 o 
   5  17   4      328.22     -286.80    412.35 o 
   6  17   4      211.74      149.29    320.87 o 
  -4  18   4        0.25      172.25    484.87 o 
  -3  18   4      353.33     1018.37    609.04 o 
  -2  18   4       88.84      101.09    485.15 o 
  -1  18   4      126.23      577.45    509.59 o 
   0  18   4      415.98      427.46    506.02 o 
   1  18   4      160.09      242.57    499.98 o 
   2  18   4      187.52       -4.94    482.67 o 
 -21   1   5       75.42      154.99    207.28 o 
 -20   1   5       46.71       25.43    151.51 o 
 -19   1   5        0.55       39.32    131.48 o 
 -18   1   5       98.14      270.13    129.84 o 
 -17   1   5       42.28       11.96    110.69 o 
 -16   1   5      936.37      890.04    124.72 o 
 -15   1   5       48.77       50.93     81.99 o 
 -14   1   5      859.39      983.19    123.60 o 
 -13   1   5       14.70       -2.92     67.04 o 
 -12   1   5      909.12      926.33     99.25 o 
 -11   1   5        3.19      -43.78     56.53 o 
 -10   1   5      501.99      498.70     64.34 o 
  -9   1   5      934.44     1084.59     70.30 o 
  -8   1   5      392.58      443.92     50.84 o 
  -7   1   5     5532.92     5442.09    194.46 o 
  -6   1   5       67.84      -13.94     36.17 o 
  -5   1   5    13662.20    13888.44    472.38 o 
  -4   1   5     2473.67     2654.96    137.73 o 
  -3   1   5      692.35      604.52     56.57 o 
  -2   1   5      348.60      196.72     45.05 o 
  -1   1   5      299.92      344.97     38.03 o 
   0   1   5      111.79      108.08     46.89 o 
   1   1   5     6959.13     6246.71    155.98 o 
   2   1   5    15626.90    16072.16    362.74 o 
   3   1   5     3236.37     2995.27    102.66 o 
   4   1   5      998.67     1064.46     69.18 o 
   5   1   5     8654.23     9622.93    282.43 o 
   6   1   5      370.27      531.29     84.00 o 
   7   1   5     1917.01     1731.00    126.32 o 
   8   1   5       89.87       80.21     62.00 o 
   9   1   5       19.74       23.41     61.74 o 
  10   1   5      421.13      438.12     89.24 o 
  11   1   5      174.61      184.64     77.34 o 
  12   1   5      241.34      198.44     97.00 o 
  13   1   5        1.11     -107.45    107.45 o 
  14   1   5        1.39      -71.04    123.63 o 
  15   1   5        5.73     -106.59    129.60 o 
  16   1   5      214.81      191.61    150.08 o 
  17   1   5       77.47       75.52    166.52 o 
  18   1   5        2.73     -174.08    174.08 o 
  19   1   5       12.07     -195.09    195.09 o 
 -21   2   5        6.33      317.40    213.17 o 
 -20   2   5      144.85      329.57    192.67 o 
 -19   2   5       11.91     -133.59    133.59 o 
 -18   2   5       10.41       -1.52    118.79 o 
 -17   2   5      193.77      179.22    120.28 o 
 -16   2   5        1.74        6.69     88.41 o 
 -15   2   5      444.14      297.72     94.46 o 
 -14   2   5        5.32      -69.19     69.19 o 
 -13   2   5      241.98       44.87     92.79 o 
 -12   2   5       81.36      135.79     71.65 o 
 -11   2   5      116.05      172.40     65.72 o 
 -10   2   5      727.34      808.91     97.36 o 
  -9   2   5      291.65      241.90     79.92 o 
  -8   2   5      566.91      642.48     66.58 o 
  -7   2   5     7574.90     7542.89    228.26 o 
  -6   2   5     1153.81      992.15     74.12 o 
  -5   2   5     2304.07     2170.51     90.75 o 
  -4   2   5    49761.09    48818.29   1275.94 o 
  -3   2   5    63326.14    63461.93   1332.87 o 
  -2   2   5     9172.43     9843.24    269.29 o 
  -1   2   5     7475.17     7714.01    187.33 o 
   0   2   5     1391.20     1250.39    104.00 o 
   1   2   5     1457.89     1338.16     69.59 o 
   2   2   5     1080.60     1070.72     65.23 o 
   3   2   5     3030.54     3082.66    113.75 o 
   4   2   5     5274.01     5393.29    183.93 o 
   5   2   5      912.83      903.09    223.67 o 
   6   2   5     3852.35     4604.73    294.44 o 
   7   2   5     7008.54     6653.84    223.32 o 
   8   2   5     8393.07     8003.83    262.41 o 
   9   2   5     2354.90     2596.56    178.04 o 
  10   2   5       19.21       47.14     68.69 o 
  11   2   5      635.08      574.03    102.25 o 
  12   2   5       27.28       47.16     77.69 o 
  13   2   5      164.04       94.12    126.14 o 
  14   2   5       33.13       83.06    134.12 o 
  15   2   5      101.21       90.10    140.88 o 
  16   2   5      158.36      246.80    160.49 o 
  17   2   5       51.63      191.05    168.71 o 
  18   2   5      175.69      309.28    206.55 o 
  19   2   5        4.33      -76.72    229.13 o 
 -21   3   5      178.00      171.23    301.18 o 
 -20   3   5        6.67      246.17    225.23 o 
 -19   3   5       17.21      108.78    171.83 o 
 -18   3   5      399.47      464.09    180.30 o 
 -17   3   5      271.82      299.47    131.91 o 
 -16   3   5     1000.54      818.34    166.35 o 
 -15   3   5      355.82      299.04    109.72 o 
 -14   3   5     3289.07     3664.55    191.79 o 
 -13   3   5     1367.53     1707.73    141.81 o 
 -12   3   5        9.54       52.39     69.44 o 
 -11   3   5      122.00      196.62     73.23 o 
 -10   3   5      124.10      -57.22     57.22 o 
  -9   3   5     1691.46     1859.91    135.24 o 
  -8   3   5      251.15       50.68     47.17 o 
  -7   3   5     7097.68     6955.80    224.23 o 
  -6   3   5     1828.14     1909.75    121.30 o 
  -5   3   5     6870.27     7143.05    178.56 o 
  -4   3   5     6775.27     7054.16    238.89 o 
  -3   3   5    22341.67    22840.55    515.25 o 
  -2   3   5     8872.32     8450.77    223.55 o 
  -1   3   5     3650.87     4215.72    124.09 o 
   0   3   5     5653.75     5425.61    178.20 o 
   1   3   5     1370.39     1212.88     82.91 o 
   2   3   5     1317.79     1377.39     84.20 o 
   3   3   5     2131.53     2214.14    114.28 o 
   4   3   5     2338.17     2977.21    155.21 o 
   5   3   5     9613.20    10030.99    280.79 o 
   6   3   5     1814.78     2074.62    145.84 o 
   7   3   5     4542.14     4919.28    216.26 o 
   8   3   5     3412.75     3527.64    203.15 o 
   9   3   5     1411.68     1364.28    169.39 o 
  10   3   5      814.47      698.56     99.87 o 
  11   3   5      228.48      309.19     88.64 o 
  12   3   5     1385.82     1276.05    134.12 o 
  13   3   5      314.25      315.46    141.35 o 
  14   3   5      402.43      285.55    146.33 o 
  15   3   5      265.43      161.85    137.16 o 
  16   3   5      340.24      264.89    160.50 o 
  17   3   5      200.90      232.97    215.43 o 
  18   3   5       95.94      569.65    298.79 o 
  19   3   5      258.48       49.13    306.62 o 
 -20   4   5      162.99      310.93    334.49 o 
 -19   4   5      147.82       46.23    198.44 o 
 -18   4   5      122.30       55.90    176.98 o 
 -17   4   5      939.68     1145.35    204.94 o 
 -16   4   5      303.87      140.68    114.27 o 
 -15   4   5     2255.86     2303.18    179.87 o 
 -14   4   5      200.30      280.63     96.58 o 
 -13   4   5      653.19      785.49    110.41 o 
 -12   4   5     3600.27     4043.70    206.18 o 
 -11   4   5     2352.92     2461.25    169.08 o 
 -10   4   5     2723.22     3051.64    148.87 o 
  -9   4   5      401.72      307.22     63.70 o 
  -8   4   5     4239.99     4118.71    197.33 o 
  -7   4   5      145.77       83.22     49.35 o 
  -6   4   5     6764.02     6889.15    223.55 o 
  -5   4   5     2815.85     2551.66    111.54 o 
  -4   4   5     9643.23     8853.36    227.88 o 
  -3   4   5     1742.96     1686.10     99.73 o 
  -2   4   5      197.45      166.11     55.31 o 
  -1   4   5    14419.76    13179.11    359.03 o 
   0   4   5       68.43      132.95     52.13 o 
   1   4   5    14918.54    15587.81    355.96 o 
   2   4   5     3851.86     3924.99    165.14 o 
   3   4   5      964.10     1226.23     91.49 o 
   4   4   5    14715.90    15965.21    401.08 o 
   5   4   5     1831.92     1901.81    161.69 o 
   6   4   5     5522.15     5896.94    216.52 o 
   7   4   5      569.43      717.91     88.85 o 
   8   4   5     9052.42     8160.94    280.49 o 
   9   4   5     1343.00     1133.75    121.54 o 
  10   4   5     2484.53     2207.58    144.50 o 
  11   4   5     1031.15      925.24    191.75 o 
  12   4   5        4.24      -71.01     82.69 o 
  13   4   5      460.52      316.99    137.46 o 
  14   4   5      195.85      293.72    139.00 o 
  15   4   5      990.57      949.59    299.48 o 
  16   4   5      286.35      426.86    277.19 o 
  17   4   5      132.88       52.75    273.34 o 
  18   4   5      234.86       73.31    289.53 o 
 -20   5   5        1.88      -89.67    213.89 o 
 -19   5   5      503.22      345.70    232.16 o 
 -18   5   5      330.26      448.28    213.73 o 
 -17   5   5      248.71      246.67    184.72 o 
 -16   5   5      482.34      611.15    166.79 o 
 -15   5   5       56.09       13.72    104.77 o 
 -14   5   5     1541.40     1421.39    144.76 o 
 -13   5   5      240.28      320.84     96.15 o 
 -12   5   5      489.16      348.34     91.70 o 
 -11   5   5     2517.17     2955.20    231.36 o 
 -10   5   5      377.73      240.13     72.93 o 
  -9   5   5    11263.46    10472.92    323.30 o 
  -8   5   5      314.69      353.83     67.57 o 
  -7   5   5    18139.76    19536.55    481.73 o 
  -6   5   5     4931.05     5107.87    172.36 o 
  -5   5   5     5791.36     6190.24    181.99 o 
  -4   5   5     6381.86     6515.28    194.15 o 
  -3   5   5     1048.63     1088.20     81.21 o 
  -2   5   5     9410.43     9232.43    259.94 o 
  -1   5   5     1700.06     2043.21    111.88 o 
   0   5   5    18122.07    19085.23    459.78 o 
   1   5   5     1552.39     1615.16     97.12 o 
   2   5   5    14618.15    15288.57    361.12 o 
   3   5   5     4927.81     5592.22    186.14 o 
   4   5   5      761.36      713.76     96.16 o 
   5   5   5      408.40      380.58     79.08 o 
   6   5   5       42.92       24.13     61.29 o 
   7   5   5     6111.09     6445.96    244.23 o 
   8   5   5      438.04      349.76     86.12 o 
   9   5   5     3337.71     3424.72    184.29 o 
  10   5   5      950.08      970.24    105.61 o 
  11   5   5       18.78        2.31     78.85 o 
  12   5   5     2245.74     2380.73    247.99 o 
  13   5   5       42.55      100.92    123.54 o 
  14   5   5      882.87      815.92    185.32 o 
  15   5   5      860.49      731.73    356.19 o 
  16   5   5      218.69      -36.78    236.63 o 
  17   5   5      494.25      916.44    335.21 o 
  18   5   5        8.91      285.10    318.40 o 
 -20   6   5      293.18      297.36    252.39 o 
 -19   6   5      377.02      660.20    240.65 o 
 -18   6   5      720.43     1005.81    249.41 o 
 -17   6   5      733.52     1089.73    239.99 o 
 -16   6   5      107.22     -139.20    161.99 o 
 -15   6   5     1665.35     1700.03    192.24 o 
 -14   6   5      329.62      349.39    125.30 o 
 -13   6   5     3603.46     4161.34    373.37 o 
 -12   6   5     2105.08     1668.08    258.57 o 
 -11   6   5     3339.50     3136.98    188.33 o 
 -10   6   5     2989.60     2640.27    259.76 o 
  -9   6   5     1468.54     1304.22    107.96 o 
  -8   6   5    14418.40    14029.00    503.82 o 
  -7   6   5        1.77      -33.20     52.34 o 
  -6   6   5    10523.72    11191.99    279.51 o 
  -5   6   5     4830.79     4830.47    196.26 o 
  -4   6   5      623.33      574.95     71.50 o 
  -3   6   5     2094.78     1693.54    103.32 o 
  -2   6   5     3419.65     3862.94    161.56 o 
  -1   6   5    37943.55    38581.60    862.83 o 
   0   6   5      132.16      126.35     73.12 o 
   1   6   5     9071.28     8721.08    244.87 o 
   2   6   5     6839.74     7083.05    218.13 o 
   3   6   5      616.46      621.46     74.70 o 
   4   6   5     5042.59     5393.12    194.14 o 
   5   6   5      555.34      506.31     80.49 o 
   6   6   5     5054.57     5259.36    218.41 o 
   7   6   5     1717.24     2063.62    173.03 o 
   8   6   5     5871.94     6624.37    267.76 o 
   9   6   5     1420.84     1574.86    152.28 o 
  10   6   5     2944.49     3437.09    217.54 o 
  11   6   5     6836.31     8059.64    344.39 o 
  12   6   5      333.26      372.90    136.25 o 
  13   6   5     1571.58     2386.44    237.22 o 
  14   6   5      472.52      552.15    181.86 o 
  15   6   5      832.92     1011.64    208.59 o 
  16   6   5      385.30       -5.50    165.85 o 
  17   6   5      378.32      596.43    331.38 o 
  18   6   5      705.27      373.86    334.09 o 
 -19   7   5      431.97      408.87    243.70 o 
 -18   7   5      212.40      271.49    205.70 o 
 -17   7   5       95.80      133.92    183.24 o 
 -16   7   5     1716.90     1646.32    285.40 o 
 -15   7   5       67.64      -24.90    168.52 o 
 -14   7   5     1552.57     1409.52    170.39 o 
 -13   7   5      514.06      610.73    124.45 o 
 -12   7   5     5084.62     5792.04    267.60 o 
 -11   7   5     4025.97     4375.24    226.32 o 
 -10   7   5     2120.40     2298.01    263.21 o 
  -9   7   5     5351.19     5588.38    241.20 o 
  -8   7   5       98.29       39.87     69.42 o 
  -7   7   5     9267.15     9643.58    273.01 o 
  -6   7   5     5624.73     5891.49    221.14 o 
  -5   7   5     9095.91     9383.70    250.52 o 
  -4   7   5    11301.32    11268.25    280.09 o 
  -3   7   5      203.97      136.83     57.95 o 
  -2   7   5    12494.46    12524.96    296.81 o 
  -1   7   5     7689.78     8583.46    229.08 o 
   0   7   5    11847.70    11385.82    320.05 o 
   1   7   5     3208.99     3184.32    144.91 o 
   2   7   5    12919.22    13243.34    411.08 o 
   3   7   5    12274.99    12074.71    362.28 o 
   4   7   5     2126.74     2294.23    161.20 o 
   5   7   5     6785.19     7386.94    287.91 o 
   6   7   5      220.94      205.62     96.16 o 
   7   7   5     7550.42     7835.26    339.48 o 
   8   7   5      566.30      374.52    108.13 o 
   9   7   5     4712.43     5120.33    264.31 o 
  10   7   5     4575.67     5009.58    284.70 o 
  11   7   5      995.05      973.15    184.81 o 
  12   7   5     2084.70     2060.30    214.46 o 
  13   7   5       21.00      -90.33    128.79 o 
  14   7   5     2224.73     2063.46    263.35 o 
  15   7   5       86.92      184.41    162.08 o 
  16   7   5      579.98      532.53    250.72 o 
  17   7   5      470.00      734.92    270.26 o 
 -19   8   5       53.47      166.58    207.47 o 
 -18   8   5      519.31      662.88    301.35 o 
 -17   8   5      342.20      -61.61    180.49 o 
 -16   8   5      497.71      467.56    206.40 o 
 -15   8   5     1097.67     1156.81    236.80 o 
 -14   8   5      385.50      416.28    178.06 o 
 -13   8   5     3546.58     3313.31    212.97 o 
 -12   8   5     1082.77      867.39    209.27 o 
 -11   8   5      825.24      674.68    113.94 o 
 -10   8   5     2044.60     1915.66    156.71 o 
  -9   8   5     1523.43     1717.50    192.95 o 
  -8   8   5     8904.68     9760.09    375.79 o 
  -7   8   5     3528.81     3182.10    171.84 o 
  -6   8   5     8915.91     9753.22    290.26 o 
  -5   8   5     7946.95     7891.30    355.06 o 
  -4   8   5     3714.48     3696.45    249.87 o 
  -3   8   5    13066.34    12768.19    312.52 o 
  -2   8   5     7407.22     7627.26    279.41 o 
  -1   8   5     9633.29     9802.62    258.24 o 
   0   8   5     1115.99     1310.07    111.70 o 
   1   8   5    18053.32    18205.12    416.85 o 
   2   8   5     6149.77     6849.72    274.50 o 
   3   8   5     9736.59     9414.58    328.98 o 
   4   8   5     5994.15     5757.75    285.91 o 
   5   8   5     4707.23     4696.95    243.86 o 
   6   8   5     3679.22     4106.36    233.24 o 
   7   8   5       97.07      131.57     93.84 o 
   8   8   5     3871.32     4379.81    249.07 o 
   9   8   5     2948.57     2811.55    243.95 o 
  10   8   5      595.93      603.04    131.20 o 
  11   8   5     1641.30     1311.68    261.19 o 
  12   8   5       30.87       65.91    128.29 o 
  13   8   5     3017.20     3377.43    283.78 o 
  14   8   5       63.36      169.96    163.89 o 
  15   8   5      372.95       72.02    196.59 o 
  16   8   5      565.58      488.58    210.87 o 
  17   8   5      117.39      -64.81    209.96 o 
 -18   9   5      371.74      358.13    216.01 o 
 -17   9   5      420.14      601.34    211.52 o 
 -16   9   5     1197.48     1064.22    227.88 o 
 -15   9   5      139.35       54.11    153.73 o 
 -14   9   5     2215.94     2293.10    259.89 o 
 -13   9   5     1319.04     1556.10    190.61 o 
 -12   9   5     4441.22     4823.11    267.80 o 
 -11   9   5      934.73     1065.66    128.68 o 
 -10   9   5     1000.14      678.81    172.19 o 
  -9   9   5     1315.18     1392.94    146.92 o 
  -8   9   5     2125.92     2367.83    168.58 o 
  -7   9   5     9913.68     9534.19    311.77 o 
  -6   9   5     2493.84     2619.60    158.74 o 
  -5   9   5     4757.97     4812.58    207.98 o 
  -4   9   5     4676.55     4465.84    198.58 o 
  -3   9   5     1358.03     1540.34    154.71 o 
  -2   9   5     7207.47     7294.31    295.97 o 
  -1   9   5        2.75      -62.73     62.73 o 
   0   9   5     3860.22     4117.90    196.35 o 
   1   9   5     2458.61     2433.80    146.03 o 
   2   9   5     3544.77     3505.65    208.19 o 
   3   9   5     4709.58     4995.14    405.01 o 
   4   9   5     1949.44     1827.45    173.30 o 
   5   9   5     8874.70     8581.46    342.97 o 
   6   9   5        2.20      135.90     90.43 o 
   7   9   5     2706.58     2823.75    201.32 o 
   8   9   5     3611.24     3689.85    238.05 o 
   9   9   5     2086.42     2099.20    187.53 o 
  10   9   5     3064.76     3272.05    312.51 o 
  11   9   5      299.54      354.27    166.14 o 
  12   9   5     2453.45     2571.08    356.53 o 
  13   9   5      112.66      -85.30    136.50 o 
  14   9   5     1671.17     1302.70    277.76 o 
  15   9   5      266.04      305.93    194.86 o 
  16   9   5      355.16      587.22    368.83 o 
 -18  10   5      230.59      -54.73    207.61 o 
 -17  10   5      476.04      566.46    213.92 o 
 -16  10   5      255.78      285.14    188.22 o 
 -15  10   5      929.53     1455.58    250.31 o 
 -14  10   5      299.23      484.66    183.67 o 
 -13  10   5     1298.60     1320.41    197.01 o 
 -12  10   5      457.52      814.48    198.31 o 
 -11  10   5      722.94      557.14    137.93 o 
 -10  10   5     1926.09     1883.55    161.25 o 
  -9  10   5      572.26      358.46    102.75 o 
  -8  10   5     2896.18     2775.12    179.82 o 
  -7  10   5      123.12      156.09     91.46 o 
  -6  10   5     7327.72     8028.68    285.71 o 
  -5  10   5     4233.01     4696.01    224.55 o 
  -4  10   5     1782.45     2185.77    224.01 o 
  -3  10   5     9201.90    10573.84    384.79 o 
  -2  10   5      159.57       64.83    102.73 o 
  -1  10   5     5484.70     6498.13    299.03 o 
   0  10   5     1354.01     1093.13    153.67 o 
   1  10   5     3677.91     4112.41    233.15 o 
   2  10   5     5412.48     6098.38    342.87 o 
   3  10   5     5123.04     5662.42    280.41 o 
   4  10   5     4693.09     5044.87    281.37 o 
   5  10   5      645.08      644.40    123.61 o 
   6  10   5     4783.44     4720.14    246.18 o 
   7  10   5      251.92      323.72    108.37 o 
   8  10   5     1947.76     2385.20    308.12 o 
   9  10   5     1889.48     2123.89    199.21 o 
  10  10   5      725.82      774.41    158.74 o 
  11  10   5     1932.04     2088.31    241.77 o 
  12  10   5        5.54     -140.56    140.56 o 
  13  10   5     1325.47     1385.88    236.03 o 
  14  10   5        5.19      -25.52    167.25 o 
  15  10   5      628.81      461.55    215.14 o 
  16  10   5      546.01      370.34    221.38 o 
 -17  11   5      273.37      311.40    223.95 o 
 -16  11   5      122.78      -88.45    170.61 o 
 -15  11   5       98.79      303.03    176.76 o 
 -14  11   5     1319.58     1218.96    230.02 o 
 -13  11   5       58.57       21.85    194.33 o 
 -12  11   5      184.18      124.03    143.33 o 
 -11  11   5      850.69      746.17    162.59 o 
 -10  11   5      342.20      471.28    114.35 o 
  -9  11   5     1947.36     2378.52    179.21 o 
  -8  11   5       25.83      -88.39     93.08 o 
  -7  11   5     6325.23     6273.17    293.57 o 
  -6  11   5     1144.51     1089.38    194.01 o 
  -5  11   5      399.77      201.85    108.79 o 
  -4  11   5      436.34      393.76    111.61 o 
  -3  11   5     1879.73     1918.32    250.18 o 
  -2  11   5    10916.38    11524.91    418.59 o 
  -1  11   5      115.42       49.49    100.72 o 
   0  11   5     8230.13     8945.70    360.49 o 
   1  11   5     1061.07     1100.72    172.92 o 
   2  11   5     2343.49     2687.38    240.84 o 
   3  11   5     1941.25     2622.89    563.43 o 
   4  11   5      792.46     1031.11    149.58 o 
   5  11   5     2462.39     2512.02    187.90 o 
   6  11   5      120.41      186.84    107.86 o 
   7  11   5     2392.88     2662.16    246.21 o 
   8  11   5     1290.36     1641.86    174.57 o 
   9  11   5      589.18      757.53    151.25 o 
  10  11   5      746.48      806.43    201.83 o 
  11  11   5        5.21     -142.44    142.44 o 
  12  11   5     1188.69      618.62    232.83 o 
  13  11   5       15.59       16.28    167.21 o 
  14  11   5      533.88      829.73    227.70 o 
  15  11   5      487.70      737.23    233.77 o 
 -16  12   5       93.82       68.03    196.37 o 
 -15  12   5      783.00      831.15    232.89 o 
 -14  12   5       35.12       29.72    163.47 o 
 -13  12   5     1303.35     1429.47    242.51 o 
 -12  12   5      124.61       34.33    152.10 o 
 -11  12   5      630.78      671.58    195.79 o 
 -10  12   5      670.67      382.93    206.61 o 
  -9  12   5       77.85       37.04    167.00 o 
  -8  12   5     2931.29     3188.40    253.22 o 
  -7  12   5       49.67       -4.14    105.48 o 
  -6  12   5     1290.52      928.31    177.82 o 
  -5  12   5       27.99      131.08    109.26 o 
  -4  12   5     2233.84     2377.36    196.30 o 
  -3  12   5      836.07      598.48    127.19 o 
  -2  12   5       12.77       65.85    117.16 o 
  -1  12   5     4749.25     4512.10    275.12 o 
   0  12   5       12.93     -108.51    108.51 o 
   1  12   5     1812.02     2061.45    255.67 o 
   2  12   5     1341.89     1171.33    213.90 o 
   3  12   5     1472.89     1220.42    196.30 o 
   4  12   5     2965.35     2908.41    264.07 o 
   5  12   5      222.64      410.08    152.97 o 
   6  12   5     2137.99     2231.73    266.12 o 
   7  12   5       53.86        7.70    129.15 o 
   8  12   5     1621.13     1808.08    211.01 o 
   9  12   5      548.64      431.47    170.01 o 
  10  12   5       33.43       15.43    155.55 o 
  11  12   5      942.55      883.35    217.07 o 
  12  12   5        9.63       64.63    168.48 o 
  13  12   5      555.69      831.52    266.02 o 
  14  12   5      138.79      171.99    218.78 o 
 -15  13   5       16.03      -88.76    201.24 o 
 -14  13   5      625.34      608.11    248.10 o 
 -13  13   5       22.67       30.88    262.23 o 
 -12  13   5      333.37       86.24    244.64 o 
 -11  13   5      608.62      689.31    270.09 o 
 -10  13   5      313.29      290.21    248.42 o 
  -9  13   5      648.95      626.81    224.58 o 
  -8  13   5       51.16      442.90    204.55 o 
  -7  13   5     1757.31      887.15    229.61 o 
  -6  13   5      205.77       65.47    131.32 o 
  -5  13   5      513.21      553.55    153.25 o 
  -4  13   5      586.11      590.41    142.65 o 
  -3  13   5     1289.26     1265.25    166.54 o 
  -2  13   5     1588.91     1335.51    169.62 o 
  -1  13   5        6.94      -24.05    120.74 o 
   0  13   5     5597.61     5800.69    416.83 o 
   1  13   5      374.86      -79.70    158.61 o 
   2  13   5     1242.92     1482.93    308.18 o 
   3  13   5      675.92      206.02    203.06 o 
   4  13   5      172.07      302.36    161.02 o 
   5  13   5     1477.72     1349.24    232.34 o 
   6  13   5        2.83       43.25    199.21 o 
   7  13   5     1497.91     1493.73    634.84 o 
   8  13   5       34.26      106.18    210.17 o 
   9  13   5      304.39      233.80    247.10 o 
  10  13   5      259.36      203.84    265.57 o 
  11  13   5       41.74      -87.43    184.40 o 
  12  13   5      372.51      -92.21    184.09 o 
  13  13   5       48.01      -57.53    200.85 o 
 -14  14   5       67.88      -84.48    289.70 o 
 -13  14   5      330.86      -62.01    278.87 o 
 -12  14   5       54.70       89.68    265.41 o 
 -11  14   5      186.66       13.70    238.08 o 
 -10  14   5      107.29      -19.18    217.42 o 
  -9  14   5        6.06     -187.71    219.27 o 
  -8  14   5      817.54      700.25    236.90 o 
  -7  14   5       22.85        5.80    225.27 o 
  -6  14   5      445.67      613.40    237.00 o 
  -5  14   5     1006.73      519.32    205.42 o 
  -4  14   5      496.90      423.41    190.92 o 
  -3  14   5      907.91      775.76    193.15 o 
  -2  14   5       31.58       66.82    140.92 o 
  -1  14   5     1791.42     1436.44    249.49 o 
   0  14   5       60.68      289.77    262.04 o 
   1  14   5     1357.28      741.55    304.11 o 
   2  14   5       22.66      -91.63    227.78 o 
   3  14   5       83.71      444.06    271.81 o 
   4  14   5      921.00     1521.34    363.32 o 
   5  14   5        0.94      268.03    269.49 o 
   6  14   5      627.56      278.30    434.05 o 
   7  14   5       73.00       -2.67    419.90 o 
   8  14   5      346.44      392.14    272.07 o 
   9  14   5      166.84      521.86    299.22 o 
  10  14   5       24.00      -74.36    280.35 o 
  11  14   5      422.70      626.97    320.01 o 
  12  14   5        2.68      257.39    302.14 o 
 -12  15   5      365.16       91.05    282.63 o 
 -11  15   5       81.15      -77.70    265.06 o 
 -10  15   5       33.57     -244.42    244.42 o 
  -9  15   5       80.10      110.04    395.04 o 
  -8  15   5        0.42     -224.28    224.28 o 
  -7  15   5      205.78      572.03    230.80 o 
  -6  15   5       51.70     -114.49    183.28 o 
  -5  15   5      168.73      175.24    202.49 o 
  -4  15   5      800.37      482.71    228.52 o 
  -3  15   5       34.11       52.28    200.48 o 
  -2  15   5      334.78      409.26    271.94 o 
  -1  15   5       98.47      421.41    406.85 o 
   0  15   5      734.32      -82.69    373.61 o 
   1  15   5       61.16     -307.95    307.95 o 
   2  15   5       93.76     -332.95    332.95 o 
   3  15   5      435.61      378.56    426.36 o 
   4  15   5       22.41     -106.04    321.69 o 
   5  15   5      587.18      264.30    284.90 o 
   6  15   5       64.62      -77.89    310.56 o 
   7  15   5      376.09      414.66    306.02 o 
   8  15   5       11.26       71.04    268.26 o 
   9  15   5        7.40      114.11    314.14 o 
  10  15   5      432.14      404.17    308.50 o 
 -10  16   5      161.64      428.71    320.76 o 
  -9  16   5       30.85     -201.16    266.58 o 
  -8  16   5        3.42     -196.06    250.50 o 
  -7  16   5       64.32      -45.29    266.52 o 
  -6  16   5      141.48      467.02    235.49 o 
  -5  16   5        2.65      -20.03    217.58 o 
  -4  16   5       10.73      -83.80    202.09 o 
  -3  16   5      397.73     1109.78    582.53 o 
  -2  16   5        7.64      -88.18    405.48 o 
  -1  16   5      191.03     -369.77    369.77 o 
   0  16   5       81.35     -344.22    359.88 o 
   1  16   5      453.36      623.05    512.34 o 
   2  16   5        7.63     -249.99    386.52 o 
   3  16   5       27.19     -199.99    349.71 o 
   4  16   5      129.88      762.06    457.40 o 
   5  16   5        3.45     -175.54    362.35 o 
   6  16   5      124.62     -106.85    275.23 o 
   7  16   5        0.42       39.59    566.32 o 
   8  16   5       11.33     -276.63    276.63 o 
  -8  17   5       25.33      245.73    314.03 o 
  -7  17   5       15.76      130.36    310.66 o 
  -6  17   5        1.36     -289.55    289.55 o 
  -5  17   5      106.98      -57.31    232.04 o 
  -4  17   5        2.06     -164.36    300.24 o 
  -3  17   5       21.09      281.58    469.21 o 
  -2  17   5       73.60     -204.66    462.07 o 
  -1  17   5       21.23      285.15    476.63 o 
   0  17   5        0.51      457.40    464.82 o 
   1  17   5        2.40     -356.85    356.85 o 
   2  17   5       79.81     -197.52    439.27 o 
   3  17   5        6.60     -247.79    370.86 o 
   4  17   5       15.00      -74.72    446.96 o 
   5  17   5        3.26     -121.70    393.67 o 
   6  17   5       12.56      423.06    503.55 o 
  -4  18   5       29.98      374.98    545.86 o 
  -3  18   5       34.66     -251.36    502.73 o 
  -2  18   5       19.79      458.50    521.41 o 
  -1  18   5        0.08     -402.18    402.18 o 
   0  18   5       26.59     -438.72    438.72 o 
   1  18   5        4.62     -395.04    447.51 o 
   2  18   5       11.39      528.28    530.47 o 
 -21   0   6     1636.73     2670.49    998.04 o 
 -20   0   6      548.33     1058.73    307.52 o 
 -19   0   6       82.22      221.73    196.15 o 
 -18   0   6     1794.10     2378.86    414.06 o 
 -17   0   6       96.87      -28.71    150.14 o 
 -16   0   6     5951.84     6487.89    509.96 o 
 -15   0   6      971.38      849.49    208.83 o 
 -14   0   6     4148.60     4633.46    306.57 o 
 -13   0   6      555.53      287.61    111.98 o 
 -12   0   6     1207.73     1279.95    156.20 o 
 -11   0   6    29508.57    28914.22    861.15 o 
 -10   0   6      187.34      112.92     65.19 o 
  -9   0   6    30642.06    32260.78    899.56 o 
  -8   0   6      973.95      974.51    132.66 o 
  -7   0   6     6061.86     5261.30    430.86 o 
  -6   0   6    12296.40    11824.42    483.13 o 
  -5   0   6      635.31      663.59    162.63 o 
  -4   0   6    10425.02     9330.35    426.87 o 
  -3   0   6    40979.74    39915.97   1478.31 o 
  -2   0   6    11786.18    11811.73    417.81 o 
  -1   0   6    41141.97    41082.88   1230.20 o 
   0   0   6   278831.91   270948.53   7832.66 o 
   1   0   6   176700.45   168259.11   8199.67 o 
   2   0   6    14245.07    13660.53    437.82 o 
   3   0   6    10461.50    10792.08    366.10 o 
   4   0   6    10489.89    11092.94    390.14 o 
   5   0   6    21751.55    23274.27    757.22 o 
   6   0   6     2921.81     2643.78    279.52 o 
   7   0   6    21000.64    20432.24    871.68 o 
   8   0   6    20462.39    19915.54    596.35 o 
   9   0   6      627.96      703.16    198.03 o 
  10   0   6     6128.47     6313.28    446.83 o 
  11   0   6      186.63      277.27    129.32 o 
  12   0   6     5502.94     5900.44   1110.67 o 
  13   0   6     2506.61     3437.34    417.23 o 
  14   0   6     1113.58     1650.63    307.75 o 
  15   0   6     2128.14     2685.39    455.34 o 
  16   0   6       76.02       62.36    237.41 o 
  17   0   6      754.53      697.81    388.45 o 
  18   0   6       81.48     -129.29    272.00 o 
  19   0   6      146.08      408.95    329.08 o 
 -21   1   6      318.09      414.05    244.83 o 
 -20   1   6      419.10      416.26    182.20 o 
 -19   1   6      365.74      244.10    183.90 o 
 -18   1   6       61.66      169.03    134.40 o 
 -17   1   6     2023.10     2266.66    204.61 o 
 -16   1   6       67.40       70.72     94.74 o 
 -15   1   6     1956.33     2073.34    183.29 o 
 -14   1   6     2601.71     2781.77    252.34 o 
 -13   1   6      897.22      865.28    102.22 o 
 -12   1   6     9290.13     9328.06    356.38 o 
 -11   1   6      817.89      792.14     97.33 o 
 -10   1   6    19623.21    18969.16    422.09 o 
  -9   1   6     4240.45     4534.69    175.84 o 
  -8   1   6    40399.11    38395.31    864.18 o 
  -7   1   6    11364.61    10350.62    282.68 o 
  -6   1   6     6847.26     6947.47    190.31 o 
  -5   1   6    26829.21    24742.60    695.75 o 
  -4   1   6       62.98       97.70     55.82 o 
  -3   1   6    23982.90    22174.94    611.99 o 
  -2   1   6     4726.71     4519.83    200.86 o 
  -1   1   6    43249.07    42118.73    894.14 o 
   0   1   6     5963.34     5533.65    146.05 o 
   1   1   6    23052.29    23121.47    625.40 o 
   2   1   6    28192.48    28003.23    606.11 o 
   3   1   6       18.54        3.79     30.01 o 
   4   1   6    24366.14    24995.59    615.32 o 
   5   1   6      744.25      630.14     69.59 o 
   6   1   6     6922.56     6546.87    259.37 o 
   7   1   6    10007.69     9769.83    280.81 o 
   8   1   6     3510.19     3926.48    178.17 o 
   9   1   6     9557.96     9843.27    305.84 o 
  10   1   6      110.87      112.15     76.14 o 
  11   1   6     7022.51     6614.37    287.52 o 
  12   1   6     2265.70     2352.23    303.77 o 
  13   1   6     2015.83     2100.88    242.47 o 
  14   1   6     1705.21     1858.74    236.26 o 
  15   1   6      104.53      -79.36    169.19 o 
  16   1   6     1714.90     1929.93    261.57 o 
  17   1   6       16.43       31.60    167.04 o 
  18   1   6      830.77     1038.74    246.31 o 
  19   1   6      491.53      576.20    240.05 o 
 -21   2   6      406.18      611.03    230.97 o 
 -20   2   6      374.81      352.15    185.48 o 
 -19   2   6      175.82       90.56    149.58 o 
 -18   2   6     1194.52     1441.63    194.00 o 
 -17   2   6       37.15       16.60    114.62 o 
 -16   2   6      994.31     1192.69    145.15 o 
 -15   2   6      622.60      553.52    114.40 o 
 -14   2   6     2508.81     2540.98    213.82 o 
 -13   2   6     4171.87     4250.75    328.87 o 
 -12   2   6       23.11       59.15     70.36 o 
 -11   2   6     9828.48     9653.84    300.22 o 
 -10   2   6     1736.53     1733.64    121.64 o 
  -9   2   6     8858.36     7299.71    193.65 o 
  -8   2   6     6987.35     6860.01    214.89 o 
  -7   2   6    21068.87    20525.65    458.29 o 
  -6   2   6    41980.43    40178.78    815.33 o 
  -5   2   6      649.28      667.01     70.36 o 
  -4   2   6    21582.65    20296.78    508.07 o 
  -3   2   6    10626.93    10533.99    290.51 o 
  -2   2   6    16498.42    15601.62    400.90 o 
  -1   2   6    11910.52    12357.28    298.90 o 
   0   2   6    16875.81    16854.90    427.08 o 
   1   2   6    39708.48    39470.41    847.03 o 
   2   2   6       22.37       64.28     36.14 o 
   3   2   6    32105.70    31700.46    698.16 o 
   4   2   6     4713.39     5665.17    174.93 o 
   5   2   6    14610.70    13399.11    422.92 o 
   6   2   6     5623.85     5810.54    224.68 o 
   7   2   6    12703.31    13235.60    390.91 o 
   8   2   6    16994.71    16707.84    478.84 o 
   9   2   6      137.37      115.94     75.81 o 
  10   2   6     8923.63     9522.61    321.78 o 
  11   2   6      305.83       82.62     84.38 o 
  12   2   6     3450.92     3016.28    264.33 o 
  13   2   6     1260.93     1226.99    234.15 o 
  14   2   6     1196.36     1287.76    209.87 o 
  15   2   6     2336.07     1976.49    249.64 o 
  16   2   6        5.14        4.92    155.61 o 
  17   2   6      812.97      729.33    296.67 o 
  18   2   6      110.05       -7.48    190.64 o 
 -21   3   6      287.19      321.12    246.96 o 
 -20   3   6      137.04       81.27    183.47 o 
 -19   3   6      962.23      745.53    210.99 o 
 -18   3   6       68.20       98.11    132.34 o 
 -17   3   6      948.21      968.85    186.65 o 
 -16   3   6      424.91      384.39    112.97 o 
 -15   3   6     8459.57     8682.21    337.96 o 
 -14   3   6     1640.96     1673.44    201.16 o 
 -13   3   6       46.10      139.73     78.53 o 
 -12   3   6     4532.57     4422.30    214.24 o 
 -11   3   6     1414.35     1355.19    172.46 o 
 -10   3   6     6171.07     5942.09    206.93 o 
  -9   3   6     1090.17     1110.58     89.89 o 
  -8   3   6     2418.50     1906.76    107.36 o 
  -7   3   6     6343.42     6009.38    170.57 o 
  -6   3   6    13087.81    12020.36    270.18 o 
  -5   3   6    36138.21    34241.66    701.51 o 
  -4   3   6       88.25      -16.93     39.76 o 
  -3   3   6     7593.05     7083.18    216.64 o 
  -2   3   6     7145.05     7475.46    230.66 o 
  -1   3   6     2226.93     2051.33    122.31 o 
   0   3   6    28486.98    27375.23    613.04 o 
   1   3   6       14.05       35.53     40.90 o 
   2   3   6    44280.79    45559.82    983.99 o 
   3   3   6     3922.70     4349.20    178.20 o 
   4   3   6    10949.13    10295.82    258.97 o 
   5   3   6     4305.18     4671.43    178.53 o 
   6   3   6    16977.83    16780.06    428.57 o 
   7   3   6    14836.04    15301.13    405.55 o 
   8   3   6      360.58      287.93     74.81 o 
   9   3   6    11566.99    11920.98    486.06 o 
  10   3   6        3.49       69.18     86.11 o 
  11   3   6     7022.48     8058.56    324.94 o 
  12   3   6      867.89      618.23    124.83 o 
  13   3   6     1397.62     1368.98    199.39 o 
  14   3   6      833.53     1255.70    203.76 o 
  15   3   6      497.76      434.16    164.34 o 
  16   3   6     1451.65     1122.07    247.70 o 
  17   3   6      134.45      191.51    199.00 o 
  18   3   6      568.74      415.02    331.32 o 
 -21   4   6       75.83      102.64    247.52 o 
 -20   4   6      319.49      376.24    239.61 o 
 -19   4   6      275.80      110.85    189.63 o 
 -18   4   6      642.03      622.12    213.48 o 
 -17   4   6       44.89      -46.80    119.28 o 
 -16   4   6     1360.93     1259.79    176.71 o 
 -15   4   6      318.95      216.71    104.13 o 
 -14   4   6      988.33      863.71    120.97 o 
 -13   4   6     4647.53     4821.60    253.57 o 
 -12   4   6      254.68      316.22     87.01 o 
 -11   4   6     2885.23     3120.41    160.41 o 
 -10   4   6      766.01      710.64     85.75 o 
  -9   4   6     3304.89     3156.47    147.90 o 
  -8   4   6     6039.58     5825.36    220.50 o 
  -7   4   6    10583.64    11333.43    270.28 o 
  -6   4   6    11856.06    11376.08    329.97 o 
  -5   4   6     2002.14     2302.53    117.90 o 
  -4   4   6    29162.25    28913.54    605.30 o 
  -3   4   6     3049.68     3161.35    124.08 o 
  -2   4   6    38621.43    37462.31    824.28 o 
  -1   4   6    16272.16    15518.04    382.20 o 
   0   4   6     2221.59     2290.53    122.67 o 
   1   4   6    11601.33    12186.40    345.91 o 
   2   4   6      163.56       40.61     50.06 o 
   3   4   6    19169.15    19741.29    474.35 o 
   4   4   6      529.92      389.14     90.69 o 
   5   4   6    13130.03    13229.78    355.67 o 
   6   4   6     4875.02     4839.35    199.01 o 
   7   4   6       46.32       90.85     66.56 o 
   8   4   6     4948.70     4672.36    213.20 o 
   9   4   6       60.79       67.79     76.37 o 
  10   4   6     5658.06     6139.47    265.68 o 
  11   4   6       33.34        1.27     84.32 o 
  12   4   6      938.53      876.15    127.49 o 
  13   4   6      946.80     1196.36    182.46 o 
  14   4   6       59.53      -45.58    150.55 o 
  15   4   6      769.59     1153.81    317.99 o 
  16   4   6        1.24       14.87    240.28 o 
  17   4   6     1236.75     1142.16    748.73 o 
  18   4   6      336.53      274.36    301.34 o 
 -20   5   6      100.76      201.28    224.60 o 
 -19   5   6      577.68      666.04    329.94 o 
 -18   5   6      112.34     -169.05    169.05 o 
 -17   5   6     1005.11     1084.86    229.15 o 
 -16   5   6        6.99      -68.65    123.53 o 
 -15   5   6      965.73      874.08    146.82 o 
 -14   5   6     1143.83     1375.39    142.37 o 
 -13   5   6      878.21      807.65    119.07 o 
 -12   5   6     2209.08     2282.66    196.31 o 
 -11   5   6      566.13      411.85     84.84 o 
 -10   5   6     2025.37     1946.69    140.56 o 
  -9   5   6       77.32       32.86     61.34 o 
  -8   5   6     3330.91     3730.38    237.95 o 
  -7   5   6     4367.46     4410.34    175.15 o 
  -6   5   6     2603.26     2861.04    124.91 o 
  -5   5   6     9986.42    10411.48    271.77 o 
  -4   5   6     4024.04     4277.61    157.83 o 
  -3   5   6    19744.71    21182.99    466.90 o 
  -2   5   6     1265.49     1155.01     90.25 o 
  -1   5   6     4419.39     3923.24    158.49 o 
   0   5   6     4019.71     3818.72    161.65 o 
   1   5   6        8.62       33.58     70.93 o 
   2   5   6    13281.08    13047.30    353.99 o 
   3   5   6     1454.99     1467.57    159.20 o 
   4   5   6     6626.54     7193.70    239.59 o 
   5   5   6     3060.56     3019.91    158.04 o 
   6   5   6     3827.07     4015.30    187.86 o 
   7   5   6     2424.45     2457.27    154.32 o 
   8   5   6     1113.99     1095.23    117.43 o 
   9   5   6     7058.76     7384.11    288.94 o 
  10   5   6       70.33      100.48     76.90 o 
  11   5   6      384.54      230.82    102.97 o 
  12   5   6      361.40      383.81    133.57 o 
  13   5   6      570.23      484.55    157.38 o 
  14   5   6      838.51      684.05    185.17 o 
  15   5   6       65.38      139.06    235.52 o 
  16   5   6      819.07      693.23    306.60 o 
  17   5   6       25.97        3.16    252.95 o 
  18   5   6      514.64      548.27    349.78 o 
 -20   6   6      259.14      -41.86    227.60 o 
 -19   6   6       47.21      107.59    192.33 o 
 -18   6   6      426.62      647.92    238.96 o 
 -17   6   6        7.14      -88.35    198.31 o 
 -16   6   6     1160.66     1315.09    218.64 o 
 -15   6   6      103.77       78.14    121.43 o 
 -14   6   6      177.06      240.25    119.74 o 
 -13   6   6     1082.48     1026.60    147.66 o 
 -12   6   6     1186.57     1212.48    139.77 o 
 -11   6   6     1153.08      889.06    105.06 o 
 -10   6   6      436.44      459.12     85.66 o 
  -9   6   6     2819.17     3276.40    159.82 o 
  -8   6   6      111.29      148.39     62.85 o 
  -7   6   6      254.24      310.94     66.59 o 
  -6   6   6     2405.15     2786.40    131.87 o 
  -5   6   6     2630.00     2722.38    139.07 o 
  -4   6   6     7374.82     7341.07    223.72 o 
  -3   6   6      145.19       65.31     62.62 o 
  -2   6   6     1396.20     1145.42     84.31 o 
  -1   6   6      637.66      590.79     80.02 o 
   0   6   6      301.69      207.90     62.14 o 
   1   6   6     6742.16     6906.73    232.99 o 
   2   6   6     1883.83     2103.19    148.36 o 
   3   6   6     4397.39     4069.08    170.00 o 
   4   6   6      126.68       75.22     65.94 o 
   5   6   6     5954.69     5631.36    267.29 o 
   6   6   6     3785.34     3845.95    275.46 o 
   7   6   6     1181.93     1288.74    177.09 o 
   8   6   6     1852.20     1835.20    173.95 o 
   9   6   6     1415.29     1252.03    154.25 o 
  10   6   6      909.37      721.73    139.10 o 
  11   6   6        1.87        3.24    122.94 o 
  12   6   6      897.72      748.30    204.03 o 
  13   6   6      293.09       65.74    140.26 o 
  14   6   6        1.35      -46.86    147.61 o 
  15   6   6      182.43      245.91    170.94 o 
  16   6   6       10.11     -219.79    328.15 o 
  17   6   6      391.20      743.96    331.37 o 
 -19   7   6       79.08       99.98    263.80 o 
 -18   7   6       13.58      -27.05    242.78 o 
 -17   7   6      155.54      -50.18    163.66 o 
 -16   7   6      171.91      144.26    178.60 o 
 -15   7   6       53.81      142.47    138.30 o 
 -14   7   6     1014.27      842.41    145.11 o 
 -13   7   6      543.04      505.54    122.98 o 
 -12   7   6       75.44      205.71     88.69 o 
 -11   7   6       60.71       15.55     85.60 o 
 -10   7   6     3143.56     3174.24    192.94 o 
  -9   7   6       16.25      118.34     78.60 o 
  -8   7   6      574.50      552.64     85.86 o 
  -7   7   6     2093.67     2250.89    192.05 o 
  -6   7   6      401.84      179.46     62.46 o 
  -5   7   6      697.17      535.28     80.86 o 
  -4   7   6       18.20       72.92     58.70 o 
  -3   7   6     3188.42     3236.14    140.68 o 
  -2   7   6     3259.08     4006.70    182.86 o 
  -1   7   6     8355.54     8842.00    235.57 o 
   0   7   6      255.91      187.99     64.62 o 
   1   7   6        7.93      -19.68     58.54 o 
   2   7   6       94.91       69.37     62.34 o 
   3   7   6       28.72       35.85     71.98 o 
   4   7   6     2826.65     3026.61    184.68 o 
   5   7   6     1688.57     1852.12    162.47 o 
   6   7   6      301.52      233.89     95.28 o 
   7   7   6       57.56      -10.88     89.72 o 
   8   7   6      228.34      158.18    103.33 o 
   9   7   6       19.03      -61.10     87.07 o 
  10   7   6        0.62      -24.52    107.51 o 
  11   7   6      124.93      218.73    125.71 o 
  12   7   6      453.86      558.55    214.52 o 
  13   7   6       29.96     -126.41    126.41 o 
  14   7   6      498.01      518.65    182.70 o 
  15   7   6        0.29     -120.12    162.44 o 
  16   7   6      484.33      429.08    211.19 o 
  17   7   6       91.31     -156.02    277.51 o 
 -19   8   6       19.30      177.18    234.21 o 
 -18   8   6      128.97      -44.36    202.13 o 
 -17   8   6       41.17      181.66    248.76 o 
 -16   8   6       38.19      280.02    248.40 o 
 -15   8   6       59.16        9.58    155.97 o 
 -14   8   6      352.62      239.74    134.22 o 
 -13   8   6      113.30      255.10    115.35 o 
 -12   8   6      867.83      756.03    123.94 o 
 -11   8   6      417.46      348.21    101.68 o 
 -10   8   6      147.60      108.84     90.49 o 
  -9   8   6       30.87       13.86     82.36 o 
  -8   8   6       22.90       63.67     78.69 o 
  -7   8   6      487.50      414.02     93.00 o 
  -6   8   6       43.17      110.09     74.68 o 
  -5   8   6        3.39      -55.51     65.35 o 
  -4   8   6       27.62      -26.24     56.37 o 
  -3   8   6     1650.95     1586.82    110.37 o 
  -2   8   6        3.35       69.19     60.88 o 
  -1   8   6       33.73      100.67     68.70 o 
   0   8   6      104.29      148.26     67.75 o 
   1   8   6      417.21      573.40     98.24 o 
   2   8   6       86.11      170.04    127.52 o 
   3   8   6      886.42      777.09    113.81 o 
   4   8   6     2265.04     2143.75    213.85 o 
   5   8   6      112.12      100.55     88.03 o 
   6   8   6      123.91       28.45     96.27 o 
   7   8   6      409.14      465.28    165.92 o 
   8   8   6      921.43     1004.14    139.53 o 
   9   8   6      748.91      556.98    181.03 o 
  10   8   6      144.10      126.37    124.65 o 
  11   8   6      315.08      263.53    139.12 o 
  12   8   6      843.51      922.15    178.73 o 
  13   8   6      375.13      749.26    194.66 o 
  14   8   6       55.57      164.83    161.98 o 
  15   8   6      183.05      104.59    182.69 o 
  16   8   6       43.25      174.51    194.57 o 
 -18   9   6        5.11      128.89    189.79 o 
 -17   9   6       31.67       -9.11    167.18 o 
 -16   9   6        0.80       71.21    167.10 o 
 -15   9   6       65.40       82.94    169.70 o 
 -14   9   6      131.20      146.61    172.35 o 
 -13   9   6        1.48      -22.40    122.41 o 
 -12   9   6       12.52       32.41     90.80 o 
 -11   9   6      655.15      640.82    125.43 o 
 -10   9   6     1210.85      978.96    132.95 o 
  -9   9   6      560.26      556.92    110.47 o 
  -8   9   6      380.35      396.27    100.63 o 
  -7   9   6       64.12        9.62     73.53 o 
  -6   9   6        5.33      -70.18     70.18 o 
  -5   9   6       35.72       96.92     76.84 o 
  -4   9   6      348.54      321.93     87.59 o 
  -3   9   6      501.20      475.09     94.15 o 
  -2   9   6      628.93      554.57    110.01 o 
  -1   9   6        8.98       10.84     72.23 o 
   0   9   6     1640.36     1701.95    135.97 o 
   1   9   6      501.69      400.65     90.86 o 
   2   9   6      563.92      401.78    101.57 o 
   3   9   6       71.09      107.20     94.93 o 
   4   9   6      623.16      670.31    116.55 o 
   5   9   6      101.92       50.17     93.26 o 
   6   9   6      342.42      395.67    124.16 o 
   7   9   6      591.80      679.13    126.68 o 
   8   9   6      119.43       21.91     99.81 o 
   9   9   6      222.08      461.67    143.21 o 
  10   9   6      160.27      238.57    138.74 o 
  11   9   6      780.34      563.35    158.02 o 
  12   9   6      106.29       84.37    150.27 o 
  13   9   6      167.08      114.36    159.16 o 
  14   9   6        1.21      -31.09    164.85 o 
  15   9   6       11.22      109.37    187.04 o 
  16   9   6        0.05     -186.85    186.85 o 
 -18  10   6       41.78      200.18    203.06 o 
 -17  10   6       16.20      -39.87    167.03 o 
 -16  10   6       91.89      415.71    196.97 o 
 -15  10   6        5.10     -125.65    150.68 o 
 -14  10   6        2.59       -0.54    148.62 o 
 -13  10   6        3.18     -122.42    122.42 o 
 -12  10   6        3.72      -34.49    110.03 o 
 -11  10   6       21.79      -85.93     85.93 o 
 -10  10   6       29.23       47.19    103.78 o 
  -9  10   6      146.83      326.39    105.94 o 
  -8  10   6      121.49      114.57    114.54 o 
  -7  10   6       69.69      155.07     89.00 o 
  -6  10   6       71.76       -8.99     83.07 o 
  -5  10   6       16.38       -4.30     81.80 o 
  -4  10   6      234.93      264.66    107.03 o 
  -3  10   6        9.68      -30.15     94.38 o 
  -2  10   6      367.11      545.04    121.71 o 
  -1  10   6       16.95      108.46     95.92 o 
   0  10   6       21.05      -36.68     90.99 o 
   1  10   6      129.95      416.60    115.39 o 
   2  10   6      990.28      996.35    136.93 o 
   3  10   6      586.98      422.23    119.79 o 
   4  10   6      395.42      193.79    112.26 o 
   5  10   6       69.86       61.52    100.83 o 
   6  10   6      190.85      314.67    108.74 o 
   7  10   6       33.22      120.54    108.37 o 
   8  10   6        1.16       15.04    110.42 o 
   9  10   6      263.14       68.30    128.99 o 
  10  10   6       29.34       30.13    133.16 o 
  11  10   6       47.15       68.24    145.49 o 
  12  10   6      113.49     -147.53    147.53 o 
  13  10   6       60.05       56.41    168.64 o 
  14  10   6        3.99     -154.47    154.47 o 
  15  10   6        0.47      -61.70    196.14 o 
 -17  11   6       76.43      198.65    211.65 o 
 -16  11   6       37.59     -167.92    167.92 o 
 -15  11   6        1.37     -151.90    151.90 o 
 -14  11   6      242.24      112.37    164.18 o 
 -13  11   6        0.30     -113.45    146.22 o 
 -12  11   6      110.04      161.21    159.34 o 
 -11  11   6      399.28      483.17    147.77 o 
 -10  11   6      481.56      445.30    145.14 o 
  -9  11   6      154.42       22.84    102.74 o 
  -8  11   6       39.06      128.26    105.97 o 
  -7  11   6      267.78      159.59    105.29 o 
  -6  11   6      627.69      784.79    127.02 o 
  -5  11   6     3245.99     3602.82    226.50 o 
  -4  11   6       65.00      188.03    104.26 o 
  -3  11   6       15.55      -24.02    103.72 o 
  -2  11   6       21.62       67.26    102.30 o 
  -1  11   6     3757.80     3855.79    280.42 o 
   0  11   6      276.28      435.96    138.24 o 
   1  11   6       15.74      -32.04    134.77 o 
   2  11   6     1762.51     2023.18    245.42 o 
   3  11   6       87.95      -56.76    114.63 o 
   4  11   6      181.03      263.26    113.04 o 
   5  11   6        5.99      -91.47     91.47 o 
   6  11   6      824.35      887.19    154.30 o 
   7  11   6      206.04      252.02    118.69 o 
   8  11   6        0.96     -110.93    114.95 o 
   9  11   6       52.32     -111.23    126.04 o 
  10  11   6      189.48      162.83    159.13 o 
  11  11   6        5.29      -98.62    157.52 o 
  12  11   6        2.34      -10.39    170.45 o 
  13  11   6        1.42      -63.97    179.69 o 
  14  11   6       22.92     -178.97    178.97 o 
 -16  12   6       48.39     -169.54    215.94 o 
 -15  12   6       11.90      356.12    229.52 o 
 -14  12   6       32.99     -171.95    178.29 o 
 -13  12   6      204.75      328.74    275.82 o 
 -12  12   6       13.69      -78.07    171.74 o 
 -11  12   6      183.56      296.12    154.38 o 
 -10  12   6      116.07      214.40    190.48 o 
  -9  12   6       81.47      224.31    182.81 o 
  -8  12   6      236.84      106.77    127.01 o 
  -7  12   6      311.57      341.96    137.75 o 
  -6  12   6     1317.40      937.62    146.90 o 
  -5  12   6      101.82      -90.39    101.07 o 
  -4  12   6     1066.52      904.83    164.72 o 
  -3  12   6       26.46      -60.35    103.38 o 
  -2  12   6      972.79      640.20    147.30 o 
  -1  12   6       32.19       69.63    115.46 o 
   0  12   6       17.67      -18.92    143.62 o 
   1  12   6     1063.34      966.89    198.76 o 
   2  12   6      312.05      178.10    159.78 o 
   3  12   6     1610.31     1848.97    223.00 o 
   4  12   6      671.90      854.61    175.79 o 
   5  12   6      342.66      375.63    281.49 o 
   6  12   6       97.28      283.00    191.94 o 
   7  12   6      115.55      204.37    145.70 o 
   8  12   6     1586.82     1769.26    231.64 o 
   9  12   6       33.57      134.44    161.95 o 
  10  12   6      138.93       -5.88    168.90 o 
  11  12   6        2.82        5.78    167.04 o 
  12  12   6      430.03      216.99    201.91 o 
  13  12   6       37.17     -180.74    180.74 o 
 -15  13   6      136.41      137.31    251.96 o 
 -14  13   6       93.62       71.68    271.81 o 
 -13  13   6       74.15       58.91    244.72 o 
 -12  13   6      255.68       25.91    228.64 o 
 -11  13   6       97.90      192.51    260.24 o 
 -10  13   6      193.66       80.38    194.58 o 
  -9  13   6       27.39      -35.01    180.59 o 
  -8  13   6      497.69      565.75    216.52 o 
  -7  13   6      257.77      248.29    270.28 o 
  -6  13   6      164.40       23.74    155.90 o 
  -5  13   6      867.45      491.28    149.70 o 
  -4  13   6      174.41      167.74    135.49 o 
  -3  13   6      160.38      317.62    134.03 o 
  -2  13   6      239.00      -31.71    132.45 o 
  -1  13   6     1142.84     1093.67    214.81 o 
   0  13   6      240.54       17.68    170.08 o 
   1  13   6      116.65      211.16    192.63 o 
   2  13   6     1175.15     1194.53    233.82 o 
   3  13   6       36.03     -141.92    188.98 o 
   4  13   6      528.57      348.10    188.97 o 
   5  13   6       21.27       65.20    212.81 o 
   6  13   6      535.95      584.20    225.03 o 
   7  13   6      204.29     -103.10    205.70 o 
   8  13   6       89.48       24.10    231.73 o 
   9  13   6      999.54      685.42    299.44 o 
  10  13   6       76.95      199.07    219.78 o 
  11  13   6      421.22      -10.47    214.84 o 
  12  13   6        5.09     -147.46    185.29 o 
 -14  14   6      149.58      255.43    284.16 o 
 -13  14   6      192.24      324.44    300.36 o 
 -12  14   6       38.63      -43.80    250.48 o 
 -11  14   6      433.68      163.26    274.67 o 
 -10  14   6        0.41      212.43    250.77 o 
  -9  14   6       87.12       54.41    190.49 o 
  -8  14   6      376.34      247.28    194.16 o 
  -7  14   6      774.87      581.68    482.56 o 
  -6  14   6      569.45      758.80    235.13 o 
  -5  14   6      162.93      200.21    173.13 o 
  -4  14   6     1116.01     1170.56    228.94 o 
  -3  14   6      233.80      297.29    179.82 o 
  -2  14   6      360.68      180.03    180.92 o 
  -1  14   6        5.35      173.41    195.34 o 
   0  14   6      736.18      131.94    244.07 o 
   1  14   6     1139.69      778.64    321.00 o 
   2  14   6       50.80      469.53    263.95 o 
   3  14   6      302.26      -21.20    218.62 o 
   4  14   6       28.24     -200.82    313.72 o 
   5  14   6      503.50      182.68    355.21 o 
   6  14   6       18.70     -189.26    207.56 o 
   7  14   6      170.39       97.94    241.34 o 
   8  14   6      468.80      267.09    287.03 o 
   9  14   6        4.44     -142.20    243.97 o 
  10  14   6      213.70      302.34    293.40 o 
  11  14   6       26.23      287.67    292.38 o 
 -12  15   6      376.86      137.04    292.36 o 
 -11  15   6        3.95     -119.51    232.57 o 
 -10  15   6      352.41      318.50    281.63 o 
  -9  15   6       48.43      358.27    303.78 o 
  -8  15   6      227.28      317.50    229.60 o 
  -7  15   6      368.38      185.55    253.01 o 
  -6  15   6      364.33      114.12    211.36 o 
  -5  15   6      388.43      520.83    238.81 o 
  -4  15   6        0.41      -54.08    191.85 o 
  -3  15   6      486.74      695.23    759.86 o 
  -2  15   6      119.44      458.22    421.96 o 
  -1  15   6      268.71     -348.34    348.34 o 
   0  15   6      583.48      847.49    466.46 o 
   1  15   6      475.34      679.92    466.46 o 
   2  15   6      439.97     1527.14    546.41 o 
   3  15   6        2.61     -158.24    305.76 o 
   4  15   6      511.09      845.57    429.10 o 
   5  15   6      137.39      -50.00    343.12 o 
   6  15   6      288.75       80.42    262.48 o 
   7  15   6      635.64      683.75    311.03 o 
   8  15   6      133.81       26.14    266.83 o 
   9  15   6      333.50      468.16    307.12 o 
  10  15   6        5.11      177.62    281.74 o 
 -10  16   6       28.23       23.20    275.91 o 
  -9  16   6      310.43      191.69    292.18 o 
  -8  16   6       76.14      277.47    287.64 o 
  -7  16   6      341.44      257.32    245.67 o 
  -6  16   6      436.29      259.92    295.06 o 
  -5  16   6       39.51      121.70    225.93 o 
  -4  16   6      472.48      864.99    356.17 o 
  -3  16   6       10.86       70.05    424.16 o 
  -2  16   6      331.59      943.37    524.70 o 
  -1  16   6      687.42      631.02    509.05 o 
   0  16   6      518.15      -65.93    404.38 o 
   1  16   6      313.53      130.76    429.93 o 
   2  16   6        7.37     -348.61    348.61 o 
   3  16   6     1011.89     1587.57    570.03 o 
   4  16   6        0.66      -15.11    405.48 o 
   5  16   6      346.65      298.89    457.67 o 
   6  16   6      438.39       46.15    393.94 o 
   7  16   6      629.79      329.29    346.08 o 
   8  16   6      220.64      166.20    292.85 o 
  -8  17   6      210.57      178.66    318.17 o 
  -7  17   6      204.92      110.50    415.09 o 
  -6  17   6      156.58     -131.67    238.77 o 
  -5  17   6      465.91      603.23    367.25 o 
  -4  17   6        0.42      -51.65    429.65 o 
  -3  17   6      499.83      -96.70    490.09 o 
  -2  17   6       17.49      320.32    490.36 o 
  -1  17   6      218.27      130.49    440.92 o 
   0  17   6      597.24      347.79    449.16 o 
   1  17   6      262.41      270.87    489.82 o 
   2  17   6      297.80      436.80    450.81 o 
   3  17   6       21.25     -287.35    432.67 o 
   4  17   6      364.79      625.25    544.21 o 
   5  17   6       21.31     -403.56    403.56 o 
  -3  18   6        4.28     -316.20    471.41 o 
  -2  18   6      252.05     -435.97    486.52 o 
  -1  18   6      355.06      488.17    569.76 o 
   0  18   6      110.62     -168.67    427.46 o 
 -21   1   7       47.61       29.50    188.26 o 
 -20   1   7      124.53       87.18    168.99 o 
 -19   1   7       28.64     -118.44    148.72 o 
 -18   1   7      166.60       93.93    146.88 o 
 -17   1   7       48.34       95.55    143.75 o 
 -16   1   7      229.37        5.98     96.60 o 
 -15   1   7      867.87      877.66    130.15 o 
 -14   1   7     1360.77     1575.95    154.63 o 
 -13   1   7     1473.85     1354.53    144.11 o 
 -12   1   7       79.13      -72.43     72.43 o 
 -11   1   7        1.15       43.11     69.93 o 
 -10   1   7     1159.72     1210.85    114.06 o 
  -9   1   7        4.33       -4.37     53.51 o 
  -8   1   7        3.55      -17.09     44.43 o 
  -7   1   7      237.42      245.57     60.85 o 
  -6   1   7      221.22      163.46     43.70 o 
  -5   1   7      237.05      305.42     58.65 o 
  -4   1   7      613.26      594.66     77.82 o 
  -3   1   7     3225.70     2817.97    178.35 o 
  -2   1   7     3546.83     3438.98    118.07 o 
  -1   1   7        5.00       34.10     36.39 o 
   0   1   7      366.10      311.97     33.61 o 
   1   1   7      923.75     1127.98     74.94 o 
   2   1   7       78.92       10.87     48.73 o 
   3   1   7        5.90        0.56     28.09 o 
   4   1   7        7.60       11.26     34.97 o 
   5   1   7     2845.69     3653.35    149.93 o 
   6   1   7      847.50      961.24    121.81 o 
   7   1   7      200.90      128.95     75.74 o 
   8   1   7      828.48      771.69     91.82 o 
   9   1   7      104.09       81.13     71.01 o 
  10   1   7     1091.56      990.53    218.97 o 
  11   1   7      144.75      198.80    154.90 o 
  12   1   7       23.16       36.73    116.03 o 
  13   1   7        3.29      345.41    171.32 o 
  14   1   7        3.90      -21.83    123.38 o 
  15   1   7      103.34       57.40    147.99 o 
  16   1   7        1.61      -92.64    160.42 o 
  17   1   7       20.15      -55.08    174.74 o 
  18   1   7       55.25       48.91    200.00 o 
 -21   2   7       25.04     -120.06    212.62 o 
 -20   2   7       15.38     -138.01    169.45 o 
 -19   2   7       11.33       80.63    151.80 o 
 -18   2   7      154.65       24.66    130.58 o 
 -17   2   7      362.26      273.01    125.30 o 
 -16   2   7      636.99      597.90    117.16 o 
 -15   2   7       63.46      143.06     96.07 o 
 -14   2   7      870.24      863.45    151.74 o 
 -13   2   7      144.62      201.69     84.65 o 
 -12   2   7      713.20      537.14    119.90 o 
 -11   2   7     1928.14     1908.04    186.39 o 
 -10   2   7      102.66       33.07     70.08 o 
  -9   2   7       52.04      -17.37     49.28 o 
  -8   2   7     1211.04     1253.05    154.16 o 
  -7   2   7    28554.22    28854.71    616.43 o 
  -6   2   7     1510.13     1433.06    138.15 o 
  -5   2   7     5831.62     5150.16    181.76 o 
  -4   2   7     1892.66     1972.13     99.43 o 
  -3   2   7       66.27      113.77     50.33 o 
  -2   2   7     3587.25     4055.35    153.28 o 
  -1   2   7      453.56      306.54     49.39 o 
   0   2   7     3397.18     3309.21    114.81 o 
   1   2   7     7132.95     7683.92    202.30 o 
   2   2   7      830.80      653.32     55.14 o 
   3   2   7       20.81       41.31     36.05 o 
   4   2   7     4209.11     4669.26    154.90 o 
   5   2   7     5533.51     5951.08    180.41 o 
   6   2   7       29.75        6.18     63.72 o 
   7   2   7     1258.62     1159.76    114.86 o 
   8   2   7      399.49      537.97     99.52 o 
   9   2   7      196.62      253.58     93.93 o 
  10   2   7       18.32       82.35    108.95 o 
  11   2   7      335.87      380.03    195.72 o 
  12   2   7      741.25      606.10    148.69 o 
  13   2   7      135.55      133.32    128.13 o 
  14   2   7      678.27      526.79    175.10 o 
  15   2   7      287.25      440.49    176.23 o 
  16   2   7       40.69      -37.31    165.28 o 
  17   2   7        0.83      120.31    179.00 o 
  18   2   7      162.37      -32.17    199.73 o 
 -21   3   7       22.71      174.33    283.71 o 
 -20   3   7      149.26       79.38    209.64 o 
 -19   3   7      108.57      204.68    145.95 o 
 -18   3   7      388.00      314.12    162.92 o 
 -17   3   7      139.39       51.02    119.58 o 
 -16   3   7       67.27       70.12     98.01 o 
 -15   3   7     1882.82     2174.34    172.08 o 
 -14   3   7     1861.90     1920.85    158.50 o 
 -13   3   7       45.89       92.20     79.21 o 
 -12   3   7      930.19      826.14    105.88 o 
 -11   3   7       21.06      -41.61     69.86 o 
 -10   3   7     1021.15     1048.21     97.01 o 
  -9   3   7      247.83      110.89     65.53 o 
  -8   3   7    12420.80    12566.54    322.12 o 
  -7   3   7     1520.83     2026.09    187.59 o 
  -6   3   7     4791.75     5028.96    190.10 o 
  -5   3   7     3796.44     4235.58    168.49 o 
  -4   3   7     7716.61     7425.35    216.91 o 
  -3   3   7    11722.16    12326.25    342.78 o 
  -2   3   7     1737.31     1813.30    103.74 o 
  -1   3   7    12577.79    12045.96    373.08 o 
   0   3   7      165.86      158.07     47.38 o 
   1   3   7     5827.27     5815.04    176.64 o 
   2   3   7       61.63       84.85     41.97 o 
   3   3   7     2618.81     2825.77    116.57 o 
   4   3   7    14177.50    13113.02    314.63 o 
   5   3   7       19.79       55.23     52.11 o 
   6   3   7     5443.47     5388.69    204.36 o 
   7   3   7       66.77      115.91     66.95 o 
   8   3   7     3401.39     3885.18    219.60 o 
   9   3   7       16.39        4.67     70.63 o 
  10   3   7     3277.40     3518.43    224.74 o 
  11   3   7     1997.59     2117.89    217.45 o 
  12   3   7       57.80     -109.72    110.86 o 
  13   3   7      125.26      125.69    130.65 o 
  14   3   7      140.45      -93.19    140.59 o 
  15   3   7      934.93     1048.47    214.15 o 
  16   3   7       91.16      156.32    189.49 o 
  17   3   7      190.51      -72.15    252.13 o 
  18   3   7      177.48       79.84    301.47 o 
 -21   4   7      493.15      164.19    579.37 o 
 -20   4   7       13.05     -148.14    232.11 o 
 -19   4   7      362.03      361.85    183.95 o 
 -18   4   7      355.59      399.98    174.38 o 
 -17   4   7      674.33      854.57    164.24 o 
 -16   4   7     1312.33     1157.84    168.08 o 
 -15   4   7     1285.99     1624.72    158.85 o 
 -14   4   7      785.35      816.89    120.07 o 
 -13   4   7       75.07       22.39     80.91 o 
 -12   4   7      298.75      174.46     79.99 o 
 -11   4   7      814.21      870.04     97.46 o 
 -10   4   7      660.58      462.33     99.00 o 
  -9   4   7     3311.26     3317.90    136.35 o 
  -8   4   7      599.18      680.40     68.23 o 
  -7   4   7     4500.90     4522.70    154.29 o 
  -6   4   7    15881.24    16237.71    406.60 o 
  -5   4   7    18619.62    19407.44    467.26 o 
  -4   4   7     3214.58     3327.70    122.15 o 
  -3   4   7     6296.22     6074.35    191.74 o 
  -2   4   7     8574.34     8852.44    278.95 o 
  -1   4   7     3771.53     4580.57    326.19 o 
   0   4   7     9724.59    10484.81    310.60 o 
   1   4   7      983.35      956.46     95.23 o 
   2   4   7     2650.09     2611.84    131.53 o 
   3   4   7    15683.39    16489.53    413.65 o 
   4   4   7     2184.35     1900.07    119.32 o 
   5   4   7    14107.62    13560.73    365.78 o 
   6   4   7      944.18      854.96     96.92 o 
   7   4   7     8632.98     8326.72    280.36 o 
   8   4   7       35.30       67.03     74.17 o 
   9   4   7     3496.34     3618.75    224.75 o 
  10   4   7      268.97      268.94    108.38 o 
  11   4   7      973.86     1092.27    160.72 o 
  12   4   7      675.73      767.09    134.28 o 
  13   4   7       10.44     -116.69    121.19 o 
  14   4   7     1397.08     1175.12    294.19 o 
  15   4   7       36.69      228.43    237.27 o 
  16   4   7      579.60      402.19    441.05 o 
  17   4   7      146.26      206.15    243.85 o 
  18   4   7       55.19     -176.56    265.79 o 
 -20   5   7      296.92       74.78    252.93 o 
 -19   5   7       31.28      284.47    214.38 o 
 -18   5   7      382.97      204.32    159.81 o 
 -17   5   7      420.03      422.39    165.42 o 
 -16   5   7      368.66      256.79    167.96 o 
 -15   5   7     1376.67     1462.20    237.58 o 
 -14   5   7       70.48       34.17    117.37 o 
 -13   5   7     2430.20     2590.05    176.95 o 
 -12   5   7      590.02      773.47    106.51 o 
 -11   5   7     2253.55     2034.16    134.41 o 
 -10   5   7     3769.14     3838.45    201.05 o 
  -9   5   7      961.76      970.36    106.51 o 
  -8   5   7     8338.33     8054.48    242.05 o 
  -7   5   7        3.07       42.70     47.54 o 
  -6   5   7    17022.55    17022.97    403.25 o 
  -5   5   7     5953.32     6799.22    238.84 o 
  -4   5   7    27842.38    27785.73    597.24 o 
  -3   5   7      416.77      467.03     65.00 o 
  -2   5   7    11917.23    12118.31    327.55 o 
  -1   5   7     1158.69     1336.59     98.78 o 
   0   5   7     5719.03     6162.64    315.78 o 
   1   5   7     4053.45     4342.54    191.15 o 
   2   5   7     5123.17     5583.50    205.24 o 
   3   5   7      682.66      531.20     79.07 o 
   4   5   7     5322.64     5192.80    206.27 o 
   5   5   7      257.13       59.45     69.13 o 
   6   5   7     2865.81     2610.46    158.26 o 
   7   5   7      122.98      208.02     94.92 o 
   8   5   7     3780.34     4226.58    211.57 o 
   9   5   7     2433.31     2402.94    189.21 o 
  10   5   7      622.19      632.16    158.35 o 
  11   5   7     3316.18     3770.74    234.70 o 
  12   5   7      342.64      370.74    150.23 o 
  13   5   7     2614.17     2674.17    276.49 o 
  14   5   7        4.91     -174.51    174.51 o 
  15   5   7      927.71     1033.83    322.11 o 
  16   5   7      338.71      363.75    278.64 o 
  17   5   7      303.29      201.96    300.99 o 
 -20   6   7       12.78      111.64    257.45 o 
 -19   6   7     1085.83     1572.52    320.76 o 
 -18   6   7       19.31      -46.33    194.51 o 
 -17   6   7      647.39      417.53    172.48 o 
 -16   6   7      681.82      756.29    185.41 o 
 -15   6   7      860.00      673.94    178.31 o 
 -14   6   7     1198.11     1028.35    211.37 o 
 -13   6   7       28.93      -30.10     91.21 o 
 -12   6   7     3229.69     2895.12    277.40 o 
 -11   6   7       59.18      -33.06     71.48 o 
 -10   6   7     1451.66     1650.07    251.32 o 
  -9   6   7     4171.75     4991.34    231.38 o 
  -8   6   7     1902.95     1754.10    121.61 o 
  -7   6   7     4321.11     4584.82    174.79 o 
  -6   6   7     5394.70     5786.46    191.91 o 
  -5   6   7     4968.79     4974.22    189.97 o 
  -4   6   7     1408.98     1242.09    113.36 o 
  -3   6   7     1096.50     1049.98     90.58 o 
  -2   6   7    13562.92    14017.75    344.16 o 
  -1   6   7     4651.98     4798.46    232.42 o 
   0   6   7     7446.77     8010.66    256.29 o 
   1   6   7      216.00      254.79     71.85 o 
   2   6   7    10774.45    11031.23    321.87 o 
   3   6   7    16172.87    16300.36    502.88 o 
   4   6   7     4426.13     4243.18    216.16 o 
   5   6   7     4880.32     5110.45    217.15 o 
   6   6   7      275.08      233.26    111.84 o 
   7   6   7     4642.76     5069.73    271.82 o 
   8   6   7        3.03      -84.54     89.00 o 
   9   6   7     6318.34     6804.33    555.82 o 
  10   6   7     4711.69     4901.15    407.54 o 
  11   6   7     1621.38     2026.41    233.96 o 
  12   6   7     1308.05     1353.17    211.40 o 
  13   6   7      244.38       81.75    153.13 o 
  14   6   7     1317.05     1303.25    292.59 o 
  15   6   7        4.17       96.54    249.04 o 
  16   6   7      610.21      820.18    415.23 o 
  17   6   7      229.89      338.25    301.82 o 
 -20   7   7      442.83      595.58    471.68 o 
 -19   7   7        2.70      127.29    214.02 o 
 -18   7   7      466.71      235.65    213.26 o 
 -17   7   7      563.20      594.33    218.53 o 
 -16   7   7      827.66      639.76    175.11 o 
 -15   7   7     1361.83     1053.02    198.38 o 
 -14   7   7       49.67      -83.62    102.99 o 
 -13   7   7     2941.37     3163.36    225.24 o 
 -12   7   7      672.41      533.32    113.20 o 
 -11   7   7     3437.98     3182.75    358.65 o 
 -10   7   7     4093.86     4299.89    327.64 o 
  -9   7   7     1787.06     2156.88    170.47 o 
  -8   7   7     2652.70     3237.82    157.20 o 
  -7   7   7      255.28      219.89     71.90 o 
  -6   7   7    10861.24    11439.71    297.44 o 
  -5   7   7     2802.03     3054.97    152.36 o 
  -4   7   7     3395.92     3467.34    161.79 o 
  -3   7   7     4686.80     4469.25    168.27 o 
  -2   7   7     2881.47     3033.48    138.53 o 
  -1   7   7    14630.13    16729.82    374.61 o 
   0   7   7     3152.69     3279.09    188.87 o 
   1   7   7    19336.21    19360.88    497.12 o 
   2   7   7     5597.44     5446.64    207.86 o 
   3   7   7     7770.80     7915.06    319.64 o 
   4   7   7     1085.67      964.58    130.82 o 
   5   7   7     3127.86     3258.15    218.93 o 
   6   7   7     4042.80     3950.98    237.85 o 
   7   7   7       95.64       23.88     92.59 o 
   8   7   7     4640.30     4886.23    279.80 o 
   9   7   7     4225.14     4414.63    438.91 o 
  10   7   7     2314.74     2413.28    220.45 o 
  11   7   7     1420.60     1243.84    178.57 o 
  12   7   7      428.72      398.17    170.74 o 
  13   7   7     2133.72     2312.74    284.30 o 
  14   7   7       27.02       41.73    162.11 o 
  15   7   7      645.81      802.77    218.01 o 
  16   7   7      173.19      167.58    280.01 o 
  17   7   7      200.78     -151.22    299.61 o 
 -19   8   7      478.81      672.06    308.25 o 
 -18   8   7       64.17      171.94    210.76 o 
 -17   8   7      397.26      533.55    210.61 o 
 -16   8   7      495.57      403.34    214.46 o 
 -15   8   7      175.43      328.17    161.76 o 
 -14   8   7     2436.67     3162.28    329.44 o 
 -13   8   7      195.93      177.60    116.57 o 
 -12   8   7     3847.31     4332.01    241.64 o 
 -11   8   7     3689.61     3757.33    240.51 o 
 -10   8   7     1281.61     1329.53    149.76 o 
  -9   8   7     2714.93     2843.85    242.97 o 
  -8   8   7      447.24      476.08    108.39 o 
  -7   8   7    10158.01    10552.51    330.83 o 
  -6   8   7       31.51      172.91     80.05 o 
  -5   8   7     4503.04     4717.48    231.65 o 
  -4   8   7     8495.31     8954.63    259.96 o 
  -3   8   7     7853.52     8119.82    324.61 o 
  -2   8   7     4527.57     5133.88    186.56 o 
  -1   8   7      247.01      148.52     65.89 o 
   0   8   7    12908.53    13638.82    541.76 o 
   1   8   7        2.11      -16.89     80.56 o 
   2   8   7    11849.46    12618.07    393.33 o 
   3   8   7      926.17      775.38    117.15 o 
   4   8   7     2488.05     2709.91    289.92 o 
   5   8   7     3381.28     3204.23    226.07 o 
   6   8   7       78.40       67.55    103.25 o 
   7   8   7     2771.33     2459.48    207.02 o 
   8   8   7     2814.99     2444.27    243.00 o 
   9   8   7     7569.21     7683.60    471.72 o 
  10   8   7     4510.44     4368.95    435.11 o 
  11   8   7      556.28      568.13    156.09 o 
  12   8   7     2003.15     2024.58    247.66 o 
  13   8   7      146.17      336.22    169.40 o 
  14   8   7      909.76      683.55    205.65 o 
  15   8   7       54.06      176.53    173.95 o 
  16   8   7      694.41      482.73    263.00 o 
 -18   9   7      797.53      805.03    444.35 o 
 -17   9   7      316.62      192.08    242.86 o 
 -16   9   7      728.86      393.37    197.68 o 
 -15   9   7      556.05      752.01    224.20 o 
 -14   9   7      100.38      -94.31    142.75 o 
 -13   9   7     3446.73     3777.09    442.78 o 
 -12   9   7      153.42       46.72    110.78 o 
 -11   9   7     1369.89     1361.46    201.48 o 
 -10   9   7     1180.11     1414.27    163.11 o 
  -9   9   7      659.87      972.85    143.26 o 
  -8   9   7     2513.14     2638.04    199.94 o 
  -7   9   7        5.75       -1.99     79.26 o 
  -6   9   7     4831.46     4656.56    211.67 o 
  -5   9   7      826.60      812.64    113.17 o 
  -4   9   7     3522.75     3712.62    194.81 o 
  -3   9   7    10778.03    11732.05    344.60 o 
  -2   9   7      633.25      449.30    107.35 o 
  -1   9   7    11706.52    11389.65    400.57 o 
   0   9   7      228.85      265.68     92.30 o 
   1   9   7     6008.93     5638.07    413.35 o 
   2   9   7     1218.30     1220.23    151.30 o 
   3   9   7     4990.30     5194.14    373.56 o 
   4   9   7     4480.39     4502.18    264.45 o 
   5   9   7      281.56      360.91    123.99 o 
   6   9   7     3437.35     3863.37    262.39 o 
   7   9   7       58.14       -2.01    107.77 o 
   8   9   7     8511.12     9508.70    534.57 o 
   9   9   7     4099.88     4519.24    409.55 o 
  10   9   7     2774.69     3005.44    262.22 o 
  11   9   7      888.12     1048.95    184.56 o 
  12   9   7       82.62       16.51    153.06 o 
  13   9   7     1285.97     1897.00    256.96 o 
  14   9   7       15.64     -128.66    175.30 o 
  15   9   7      949.44      842.89    235.13 o 
 -18  10   7      163.76       48.81    234.36 o 
 -17  10   7      342.17      231.09    218.75 o 
 -16  10   7      552.70        4.82    204.27 o 
 -15  10   7      168.28      -93.84    196.93 o 
 -14  10   7     2215.08     1903.03    445.83 o 
 -13  10   7        7.34       75.85    146.78 o 
 -12  10   7     1451.92     1982.68    211.03 o 
 -11  10   7      653.63      718.97    131.06 o 
 -10  10   7     2127.87     2830.16    204.13 o 
  -9  10   7     1518.86     1636.31    161.63 o 
  -8  10   7        2.86      -33.93     94.06 o 
  -7  10   7     5982.03     6676.60    281.11 o 
  -6  10   7      241.73      222.55     93.67 o 
  -5  10   7     9364.08     9760.31    347.31 o 
  -4  10   7     4319.28     4521.59    250.76 o 
  -3  10   7     2944.14     2962.56    204.53 o 
  -2  10   7     5873.81     6077.84    286.87 o 
  -1  10   7      359.02      468.71    127.28 o 
   0  10   7     6424.48     6838.77    460.91 o 
   1  10   7      432.31      509.99    127.34 o 
   2  10   7     5492.39     5174.90    296.76 o 
   3  10   7      776.75      701.00    165.69 o 
   4  10   7     1124.33     1054.13    144.80 o 
   5  10   7     2434.03     2664.85    312.75 o 
   6  10   7      656.64      904.30    164.90 o 
   7  10   7     3204.47     3665.90    277.61 o 
   8  10   7      649.99      583.27    208.07 o 
   9  10   7     2089.91     2365.46    338.88 o 
  10  10   7      545.72      764.78    170.17 o 
  11  10   7      205.24      106.68    162.22 o 
  12  10   7     1467.60      641.52    330.73 o 
  13  10   7       39.39     -160.36    160.36 o 
  14  10   7      645.40      669.52    229.07 o 
  15  10   7      119.88       55.43    193.51 o 
 -17  11   7      175.80      878.95    285.40 o 
 -16  11   7       54.68       46.92    218.01 o 
 -15  11   7      523.43      890.32    260.20 o 
 -14  11   7        1.39      165.39    318.51 o 
 -13  11   7     1823.32     1788.56    289.01 o 
 -12  11   7      103.00       79.13    146.76 o 
 -11  11   7      813.00      647.59    183.99 o 
 -10  11   7      784.03      871.38    169.41 o 
  -9  11   7     1026.12      786.05    135.37 o 
  -8  11   7     2825.90     2924.91    209.26 o 
  -7  11   7       94.90       61.20    111.47 o 
  -6  11   7     7522.25     8158.51    334.51 o 
  -5  11   7      408.15      275.27    138.36 o 
  -4  11   7     3180.61     3395.11    233.96 o 
  -3  11   7     2551.83     2534.03    201.08 o 
  -2  11   7     1208.46     1184.01    184.12 o 
  -1  11   7     3321.55     3736.61    294.57 o 
   0  11   7      421.30      636.78    179.56 o 
   1  11   7     2148.60     2539.71    260.49 o 
   2  11   7       45.22      250.46    177.16 o 
   3  11   7     2663.63     3652.99    383.76 o 
   4  11   7     5598.18     6878.07    332.95 o 
   5  11   7       59.30       27.27    110.48 o 
   6  11   7     1303.00     1371.59    168.45 o 
   7  11   7       33.25      -34.63    114.50 o 
   8  11   7     2817.16     3221.62    276.00 o 
   9  11   7       44.21       79.09    147.74 o 
  10  11   7      439.69      434.31    186.68 o 
  11  11   7     1257.14     1404.26    300.30 o 
  12  11   7       82.73      420.29    310.15 o 
  13  11   7      508.36      504.89    274.91 o 
  14  11   7       35.02       29.91    200.85 o 
 -16  12   7      158.13      242.27    244.61 o 
 -15  12   7       90.77      101.17    215.52 o 
 -14  12   7      576.03      745.30    247.44 o 
 -13  12   7       23.60      -33.15    180.89 o 
 -12  12   7     1216.63     1375.29    216.92 o 
 -11  12   7        8.56       66.89    179.26 o 
 -10  12   7      269.67      322.27    179.31 o 
  -9  12   7      889.60      984.52    236.74 o 
  -8  12   7      273.54     -125.27    132.40 o 
  -7  12   7     2271.45     2154.99    295.90 o 
  -6  12   7      650.10      255.73    123.54 o 
  -5  12   7     1947.42     2220.43    193.50 o 
  -4  12   7      116.44      103.22    112.77 o 
  -3  12   7     1115.73     1415.95    178.26 o 
  -2  12   7     2288.96     2488.67    210.40 o 
  -1  12   7      481.22      358.61    172.82 o 
   0  12   7     1857.09     2519.79    275.90 o 
   1  12   7      508.62      204.02    167.44 o 
   2  12   7     2471.29     2103.85    253.53 o 
   3  12   7     1656.90     1657.28    397.21 o 
   4  12   7      792.59      633.90    166.60 o 
   5  12   7     2998.10     2963.74    303.90 o 
   6  12   7        2.28     -123.83    151.21 o 
   7  12   7     1686.14     2040.13    434.18 o 
   8  12   7       42.78     -101.21    147.71 o 
   9  12   7      666.34      365.82    178.61 o 
  10  12   7      409.83      304.33    188.59 o 
  11  12   7      192.28      261.67    217.17 o 
  12  12   7      444.47      364.87    209.99 o 
  13  12   7       11.10     -126.31    181.95 o 
 -15  13   7      257.56      -75.01    265.11 o 
 -14  13   7       13.38     -154.18    227.18 o 
 -13  13   7      217.97      405.40    290.61 o 
 -12  13   7       65.52      303.26    379.38 o 
 -11  13   7     1154.41     1204.79    263.67 o 
 -10  13   7      308.02      323.59    427.56 o 
  -9  13   7      253.12       28.21    198.79 o 
  -8  13   7      993.48     1195.17    284.17 o 
  -7  13   7       20.06     -119.21    177.19 o 
  -6  13   7     1305.37     1253.66    253.43 o 
  -5  13   7      702.91      598.36    170.61 o 
  -4  13   7     1518.90     1596.85    190.54 o 
  -3  13   7      534.21      492.24    148.40 o 
  -2  13   7      199.06      342.63    184.75 o 
  -1  13   7      917.47     1013.29    230.06 o 
   0  13   7       93.52      267.02    177.74 o 
   1  13   7     2589.60     2892.68    312.20 o 
   2  13   7      159.77       82.16    193.78 o 
   3  13   7      702.37      536.05    236.91 o 
   4  13   7     1420.86     1470.89    288.33 o 
   5  13   7       56.15      185.81    203.09 o 
   6  13   7      552.37      378.96    243.79 o 
   7  13   7       92.38      143.79    233.72 o 
   8  13   7      608.55      373.54    267.62 o 
   9  13   7       57.81     -210.01    210.01 o 
  10  13   7       94.63      165.49    215.65 o 
  11  13   7      523.81      633.54    254.97 o 
  12  13   7       54.14      -23.82    189.34 o 
 -14  14   7      105.09      154.25    303.50 o 
 -13  14   7        1.29      -35.62    269.14 o 
 -12  14   7      352.37      468.76    277.24 o 
 -11  14   7      118.93      -15.46    267.54 o 
 -10  14   7      135.84      104.39    208.58 o 
  -9  14   7      722.47      780.09    247.07 o 
  -8  14   7      269.07      -79.24    257.68 o 
  -7  14   7      547.27      216.60    216.99 o 
  -6  14   7       52.30      102.65    177.18 o 
  -5  14   7      307.07      181.31    208.15 o 
  -4  14   7      296.42      205.78    182.40 o 
  -3  14   7      692.90      189.25    189.61 o 
  -2  14   7      883.21      950.58    313.80 o 
  -1  14   7       12.79      392.97    273.72 o 
   0  14   7     1178.74      819.41    340.65 o 
   1  14   7       26.90     -119.76    227.34 o 
   2  14   7      504.80      877.78    834.99 o 
   3  14   7      359.47      532.93    414.27 o 
   4  14   7       69.85      118.13    394.49 o 
   5  14   7      479.36      143.12    260.85 o 
   6  14   7       73.89       -4.00    264.12 o 
   7  14   7      794.73      399.80    458.22 o 
   8  14   7       26.30      -95.71    242.23 o 
   9  14   7      222.17     -162.76    513.85 o 
  10  14   7      432.88     1122.46    362.99 o 
  11  14   7       85.45      196.22    278.97 o 
 -12  15   7        1.17       47.91    298.21 o 
 -11  15   7      273.63      303.15    281.47 o 
 -10  15   7       74.77       95.32    261.07 o 
  -9  15   7        0.82      -46.63    241.50 o 
  -8  15   7      450.75      534.90    248.21 o 
  -7  15   7       14.49      -77.65    207.81 o 
  -6  15   7      149.29      239.94    219.44 o 
  -5  15   7       56.28      208.33    215.15 o 
  -4  15   7      203.35      330.65    278.14 o 
  -3  15   7      355.71      505.47    459.60 o 
  -2  15   7       17.06     -202.19    365.92 o 
  -1  15   7      668.52     1109.30    519.76 o 
   0  15   7      121.08      115.11    343.12 o 
   1  15   7      951.98     1098.86    503.83 o 
   2  15   7       43.00      -68.40    312.62 o 
   3  15   7      139.81      140.93    379.11 o 
   4  15   7      140.64     1070.01    510.97 o 
   5  15   7       30.60      199.72    367.02 o 
   6  15   7      634.66     1747.23    408.03 o 
   7  15   7       10.76       45.91    282.11 o 
   8  15   7      197.00      579.51    320.62 o 
   9  15   7      129.54      406.54    294.89 o 
 -10  16   7      115.69        8.03    290.62 o 
  -9  16   7       10.92      148.66    298.32 o 
  -8  16   7        0.34      189.92    228.25 o 
  -7  16   7      249.88      396.62    254.01 o 
  -6  16   7        2.63      269.61    235.00 o 
  -5  16   7       90.17      129.86    291.70 o 
  -4  16   7       10.78     -297.24    390.64 o 
  -3  16   7      115.44     -288.45    351.08 o 
  -2  16   7      107.22       99.17    448.88 o 
  -1  16   7        0.59      115.65    464.82 o 
   0  16   7      322.06      155.49    387.90 o 
   1  16   7       18.19     -106.31    392.29 o 
   2  16   7       25.72       81.86    340.92 o 
   3  16   7        1.88       78.02    419.21 o 
   4  16   7       50.69       59.89    390.37 o 
   5  16   7       96.16      -17.31    423.33 o 
   6  16   7       23.82     -155.21    400.53 o 
   7  16   7      157.94       73.07    449.16 o 
  -7  17   7        0.89       27.29    298.48 o 
  -6  17   7       61.12      499.38    341.38 o 
  -5  17   7        5.14       17.58    497.51 o 
  -4  17   7        6.76     -355.21    445.04 o 
  -3  17   7        1.82      -62.09    437.34 o 
  -2  17   7       95.21      -44.78    431.30 o 
  -1  17   7        8.25      494.76    477.45 o 
   0  17   7      112.39      417.02    506.57 o 
   1  17   7        0.59     -341.74    364.55 o 
   2  17   7        5.35       -0.27    434.05 o 
   3  17   7       81.04     -228.29    420.31 o 
   4  17   7        2.13      145.32    473.88 o 
 -21   0   8       37.23     -115.21    250.64 o 
 -20   0   8      908.64      678.27    293.49 o 
 -19   0   8      373.16      257.34    233.27 o 
 -18   0   8      549.80      404.38    237.19 o 
 -17   0   8     1809.04     1215.15    279.96 o 
 -16   0   8        0.02     -118.39    118.39 o 
 -15   0   8     9970.10    11382.91    589.95 o 
 -14   0   8        7.51       83.74    120.69 o 
 -13   0   8     1264.34     1312.85    192.40 o 
 -12   0   8     2269.70     2016.48    228.77 o 
 -11   0   8     1366.08     1274.68    176.42 o 
 -10   0   8     3366.57     3613.60    268.77 o 
  -9   0   8      754.66      867.91    138.98 o 
  -8   0   8     8515.94    10310.22    431.23 o 
  -7   0   8     1800.89     1699.30    104.80 o 
  -6   0   8      352.67      329.85     82.12 o 
  -5   0   8    42698.54    42708.56   1313.71 o 
  -4   0   8       32.25      -60.82     73.58 o 
  -3   0   8     4065.64     4306.21    205.68 o 
  -2   0   8    21774.24    21911.04    701.38 o 
  -1   0   8     3952.62     3988.65    172.97 o 
   0   0   8      755.24      623.71    115.23 o 
   1   0   8    50761.23    50909.47   2647.69 o 
   2   0   8    39009.07    37866.32   2032.06 o 
   3   0   8      297.33      324.06     75.93 o 
   4   0   8    54010.88    56256.89   2078.24 o 
   5   0   8       57.78      168.20     61.26 o 
   6   0   8    17875.11    17694.46    766.22 o 
   7   0   8     8963.23    10242.96    529.82 o 
   8   0   8      242.80      198.93    129.23 o 
   9   0   8     4488.70     4352.02    563.99 o 
  10   0   8      249.36      210.16    248.07 o 
  11   0   8     7642.34     7887.04    829.91 o 
  12   0   8      210.08      190.38    273.89 o 
  13   0   8     2952.98     4027.65    457.83 o 
  14   0   8     1747.90     2325.70    485.69 o 
  15   0   8      572.13      146.29    242.57 o 
  16   0   8      966.17     1566.95    368.01 o 
  17   0   8       56.22      116.04    250.68 o 
  18   0   8      630.69      590.02    337.31 o 
 -21   1   8      752.04     1098.40    339.19 o 
 -20   1   8      309.15      126.81    165.74 o 
 -19   1   8       74.29      179.19    161.48 o 
 -18   1   8     1519.39     2193.24    305.26 o 
 -17   1   8      145.96      240.83    141.08 o 
 -16   1   8     3080.41     3548.12    327.55 o 
 -15   1   8     2212.16     2759.96    204.17 o 
 -14   1   8     9241.10     9492.07    363.41 o 
 -13   1   8     1041.28     1380.46    136.46 o 
 -12   1   8     1369.97     1709.93    169.07 o 
 -11   1   8     9802.09    10161.45    334.35 o 
 -10   1   8     1213.42     1358.43    194.33 o 
  -9   1   8    15576.58    16073.30    430.54 o 
  -8   1   8     2430.41     2120.15    112.23 o 
  -7   1   8    17863.12    18413.20    420.78 o 
  -6   1   8     6350.03     6160.60    270.84 o 
  -5   1   8      218.26      131.16     56.70 o 
  -4   1   8    24534.50    22642.33    573.05 o 
  -3   1   8      752.76      633.06     86.14 o 
  -2   1   8     9746.41     8364.39    221.05 o 
  -1   1   8       36.22       23.59     32.44 o 
   0   1   8    34266.91    34683.97    747.12 o 
   1   1   8    11028.64    10646.46    322.88 o 
   2   1   8    15675.53    15348.88    443.83 o 
   3   1   8    24874.65    25294.18    561.25 o 
   4   1   8      438.72      364.11     46.91 o 
   5   1   8     6052.23     6046.87    186.05 o 
   6   1   8     4659.90     4809.19    263.55 o 
   7   1   8     4550.82     5315.63    391.17 o 
   8   1   8     6642.50     6640.46    262.43 o 
   9   1   8       58.09       74.96    132.16 o 
  10   1   8    10105.35    11075.13    669.65 o 
  11   1   8      460.17      402.16    182.30 o 
  12   1   8     5087.08     5258.13    494.12 o 
  13   1   8      796.24      736.95    174.95 o 
  14   1   8     1748.12     2144.27    258.44 o 
  15   1   8     1671.61     1961.18    260.32 o 
  16   1   8      175.20      163.30    173.40 o 
  17   1   8     1128.56     1115.60    254.81 o 
  18   1   8       47.50      241.47    220.74 o 
 -21   2   8      188.58      627.55    211.98 o 
 -20   2   8      295.57      225.13    181.02 o 
 -19   2   8      665.02      932.77    203.30 o 
 -18   2   8      176.82      188.81    155.38 o 
 -17   2   8     2105.88     2199.21    259.36 o 
 -16   2   8       94.65      -75.17    100.54 o 
 -15   2   8     5093.92     4970.20    278.11 o 
 -14   2   8     2202.87     2112.21    174.00 o 
 -13   2   8     2254.51     2243.91    259.18 o 
 -12   2   8     3590.48     3705.21    210.86 o 
 -11   2   8     2782.56     2570.10    174.62 o 
 -10   2   8    12972.96    13466.16    351.89 o 
  -9   2   8       50.09       69.09     63.55 o 
  -8   2   8     8121.90     7736.15    229.88 o 
  -7   2   8      779.31      744.95    127.17 o 
  -6   2   8     8882.46     8628.34    255.94 o 
  -5   2   8    24792.52    24261.14    517.24 o 
  -4   2   8       65.28      105.46     46.34 o 
  -3   2   8    31952.89    29676.45    728.25 o 
  -2   2   8     7015.03     7386.29    229.11 o 
  -1   2   8    37590.07    35808.75    780.33 o 
   0   2   8     7407.19     7060.79    192.55 o 
   1   2   8    25478.70    26786.74    654.06 o 
   2   2   8     9756.10     9684.48    244.63 o 
   3   2   8      297.75      281.33     45.34 o 
   4   2   8    13559.71    13255.24    288.95 o 
   5   2   8     2513.80     2684.57    117.91 o 
   6   2   8    11518.58    10591.13    300.72 o 
   7   2   8     4545.83     4733.60    208.43 o 
   8   2   8     2860.24     3097.67    192.47 o 
   9   2   8     8229.78     8581.15    376.20 o 
  10   2   8      241.60      139.40    160.52 o 
  11   2   8     7800.66     8396.63    703.68 o 
  12   2   8      789.74     1072.65    539.54 o 
  13   2   8     1864.46     1946.72    238.98 o 
  14   2   8      479.18      440.12    169.74 o 
  15   2   8      863.79      889.87    228.81 o 
  16   2   8     1360.12     1478.34    302.70 o 
  17   2   8        4.54      -37.10    175.98 o 
  18   2   8      631.71      497.82    271.04 o 
 -21   3   8      480.90      510.97    335.29 o 
 -20   3   8      358.37      163.27    194.91 o 
 -19   3   8      579.78      530.83    182.79 o 
 -18   3   8      696.38      553.21    168.67 o 
 -17   3   8        2.97      -89.99    125.79 o 
 -16   3   8     2037.15     1987.84    226.39 o 
 -15   3   8      126.25      105.78    100.53 o 
 -14   3   8     3045.09     3469.19    239.00 o 
 -13   3   8     1697.52     1762.34    155.85 o 
 -12   3   8      983.89     1013.96    125.11 o 
 -11   3   8     4665.52     4596.27    226.58 o 
 -10   3   8       14.84       -3.93     56.27 o 
  -9   3   8     5490.05     5548.53    204.85 o 
  -8   3   8       11.83      -44.29     68.35 o 
  -7   3   8     1801.09     1556.90    150.34 o 
  -6   3   8     9219.01     8744.33    261.65 o 
  -5   3   8     1872.09     2305.76    179.57 o 
  -4   3   8    26050.21    26147.02    595.51 o 
  -3   3   8     5285.25     5634.74    206.01 o 
  -2   3   8    36348.46    35300.20    858.02 o 
  -1   3   8    20175.18    21087.56    495.14 o 
   0   3   8    27826.07    28104.43    696.25 o 
   1   3   8     9253.21     9529.13    236.96 o 
   2   3   8     1440.91     1297.61    101.41 o 
   3   3   8    14041.56    14261.92    331.56 o 
   4   3   8       96.22       83.49     47.58 o 
   5   3   8     9740.13     8863.00    267.02 o 
   6   3   8     1459.83     1502.14    115.23 o 
   7   3   8     7485.20     7405.50    258.51 o 
   8   3   8     5641.36     5278.94    335.48 o 
   9   3   8      676.86      669.17    122.11 o 
  10   3   8     5766.61     6195.57    337.97 o 
  11   3   8        7.33      105.35    176.78 o 
  12   3   8     3217.35     4204.78    709.61 o 
  13   3   8     1566.16     2221.00    252.30 o 
  14   3   8      359.85       -3.21    178.95 o 
  15   3   8      569.74      563.36    202.38 o 
  16   3   8      242.21      491.73    232.31 o 
  17   3   8     1269.64     1495.36    416.10 o 
  18   3   8       38.09        7.82    289.13 o 
 -21   4   8      179.47      303.08    312.13 o 
 -20   4   8      207.53      749.15    301.61 o 
 -19   4   8      395.45      335.26    212.98 o 
 -18   4   8       18.28     -122.32    126.49 o 
 -17   4   8      882.35     1172.03    194.99 o 
 -16   4   8      170.02      228.46    137.49 o 
 -15   4   8     2421.82     2755.32    207.26 o 
 -14   4   8     2869.37     3354.72    229.35 o 
 -13   4   8     2450.81     2781.85    223.99 o 
 -12   4   8     1575.65     1553.17    149.37 o 
 -11   4   8      427.59      303.23     87.69 o 
 -10   4   8     9496.72     9360.14    335.19 o 
  -9   4   8      309.47      243.01     69.22 o 
  -8   4   8     8381.87     8210.80    224.64 o 
  -7   4   8     1548.56     1586.00     90.70 o 
  -6   4   8     1847.77     1631.94    108.28 o 
  -5   4   8      549.67      422.96     81.73 o 
  -4   4   8     1641.78     1652.91    127.00 o 
  -3   4   8    35428.28    34946.33    862.33 o 
  -2   4   8     3453.81     3376.69    248.35 o 
  -1   4   8     2829.09     3390.30    197.49 o 
   0   4   8     3791.06     3874.35    173.98 o 
   1   4   8     1137.83     1099.47    101.38 o 
   2   4   8     7043.33     7190.53    269.30 o 
   3   4   8       13.34       -5.08     52.60 o 
   4   4   8     6543.51     6207.30    219.15 o 
   5   4   8     6943.44     6376.07    257.77 o 
   6   4   8     2053.29     2211.81    143.92 o 
   7   4   8      536.55      471.86     90.68 o 
   8   4   8     4634.90     5113.54    255.87 o 
   9   4   8    10505.66    11011.32    401.19 o 
  10   4   8        3.44      -64.50    106.81 o 
  11   4   8     1861.41     1837.13    448.02 o 
  12   4   8     1294.76     1306.23    294.66 o 
  13   4   8      801.22     1249.26    246.52 o 
  14   4   8      533.67      284.56    242.11 o 
  15   4   8      616.86      474.67    620.58 o 
  16   4   8     1677.52     2235.80    548.60 o 
  17   4   8        8.10      -19.01    277.83 o 
 -20   5   8      245.48      137.22    261.86 o 
 -19   5   8      167.96      158.16    195.77 o 
 -18   5   8      359.65      455.98    188.99 o 
 -17   5   8       12.61      142.55    167.13 o 
 -16   5   8     1205.66     1684.34    257.63 o 
 -15   5   8      215.13      278.25    114.37 o 
 -14   5   8      730.80      633.37    127.80 o 
 -13   5   8     3137.54     3078.84    207.67 o 
 -12   5   8     2179.25     1896.89    159.72 o 
 -11   5   8      652.86      702.95    101.08 o 
 -10   5   8       49.44       86.46     73.10 o 
  -9   5   8     3148.45     3049.40    174.34 o 
  -8   5   8      160.06      104.85     56.64 o 
  -7   5   8     2682.18     3255.62    176.38 o 
  -6   5   8     3551.14     3810.73    161.09 o 
  -5   5   8     5276.29     5156.06    184.02 o 
  -4   5   8    11434.29    10865.44    283.11 o 
  -3   5   8       10.58      -19.88     47.15 o 
  -2   5   8     4721.25     4887.31    211.25 o 
  -1   5   8     1758.18     1865.93    131.08 o 
   0   5   8     1689.31     1603.03    125.28 o 
   1   5   8     7192.52     7710.67    399.13 o 
   2   5   8      534.28      388.86     79.06 o 
   3   5   8     6127.61     6076.97    222.35 o 
   4   5   8        0.09      -17.14     59.66 o 
   5   5   8    12146.95    12560.75    405.30 o 
   6   5   8      301.52      280.20     79.39 o 
   7   5   8     1135.74     1420.79    130.03 o 
   8   5   8     1579.14     1493.27    167.43 o 
   9   5   8     1037.07      868.37    162.52 o 
  10   5   8     2103.23     1945.92    300.15 o 
  11   5   8        0.82      -11.90    143.41 o 
  12   5   8     1110.57     1339.99    226.29 o 
  13   5   8      570.44      579.76    332.68 o 
  14   5   8      274.07      -46.81    194.22 o 
  15   5   8      433.11      822.85    611.93 o 
  16   5   8       33.28     -207.63    231.79 o 
  17   5   8      482.60      877.83    371.98 o 
 -20   6   8       83.86      226.72    257.19 o 
 -19   6   8      251.20      682.33    285.32 o 
 -18   6   8       99.13      100.67    176.25 o 
 -17   6   8      404.70      175.74    174.67 o 
 -16   6   8       30.12     -125.97    147.21 o 
 -15   6   8      593.35      739.21    190.51 o 
 -14   6   8       72.61      144.24    127.40 o 
 -13   6   8      754.07      609.57    152.68 o 
 -12   6   8      500.45      430.52    121.46 o 
 -11   6   8      498.88      558.79    103.63 o 
 -10   6   8     1135.84     1240.70    127.02 o 
  -9   6   8       11.95      -67.08     67.08 o 
  -8   6   8     1443.21     1675.49    111.17 o 
  -7   6   8     4111.70     4107.85    167.76 o 
  -6   6   8     2280.23     2120.62    128.56 o 
  -5   6   8     5587.60     5603.34    296.50 o 
  -4   6   8     7012.19     7301.47    228.28 o 
  -3   6   8     7824.58     7625.81    230.80 o 
  -2   6   8       79.76       84.03     57.10 o 
  -1   6   8     1919.99     1845.90    195.75 o 
   0   6   8      827.45      727.52     89.59 o 
   1   6   8       15.00       95.09     75.05 o 
   2   6   8    16761.85    16680.77    478.99 o 
   3   6   8     1449.91     1224.74    129.46 o 
   4   6   8     4403.29     4451.97    203.22 o 
   5   6   8     1073.90     1131.80    147.02 o 
   6   6   8     1207.96     1354.93    161.68 o 
   7   6   8       19.23      228.29    120.24 o 
   8   6   8      831.55      739.93    155.32 o 
   9   6   8      676.89      666.75    152.22 o 
  10   6   8      231.68       69.35    149.27 o 
  11   6   8      514.77      761.40    174.60 o 
  12   6   8       40.18      169.52    150.13 o 
  13   6   8       54.47      -40.29    152.11 o 
  14   6   8      336.32      221.51    253.75 o 
  15   6   8       19.18       69.65    236.63 o 
  16   6   8      335.00      542.51    326.38 o 
  17   6   8        4.08       51.26    320.23 o 
 -19   7   8       29.94      -51.40    254.62 o 
 -18   7   8      300.97      245.02    261.04 o 
 -17   7   8        1.13      -73.57    150.77 o 
 -16   7   8       84.35       -6.30    168.67 o 
 -15   7   8      354.67      398.77    165.94 o 
 -14   7   8      298.08      195.02    138.25 o 
 -13   7   8      562.27      416.20    145.43 o 
 -12   7   8      955.32      935.08    169.78 o 
 -11   7   8      985.83      920.54    255.50 o 
 -10   7   8      580.52      217.30    119.29 o 
  -9   7   8     2173.48     2158.48    267.85 o 
  -8   7   8      374.07      497.50     92.05 o 
  -7   7   8     3569.09     3851.99    169.13 o 
  -6   7   8     1768.23     1796.76    126.70 o 
  -5   7   8     4873.80     5184.22    213.17 o 
  -4   7   8       22.98       -6.80     61.37 o 
  -3   7   8      405.15      440.64     77.51 o 
  -2   7   8      323.21      390.38     69.94 o 
  -1   7   8     1202.54     1192.98     95.50 o 
   0   7   8      275.76      304.44     79.88 o 
   1   7   8     9634.25     8971.13    295.48 o 
   2   7   8       54.74      156.89     81.11 o 
   3   7   8     1247.74     1073.42    134.04 o 
   4   7   8      195.03       86.02     87.90 o 
   5   7   8     1282.65     1153.48    252.57 o 
   6   7   8       25.89       29.26     90.68 o 
   7   7   8      248.64      159.74    201.55 o 
   8   7   8      674.36      716.75    151.61 o 
   9   7   8      122.04      218.45    131.29 o 
  10   7   8       56.90       29.97    156.00 o 
  11   7   8      131.61      -66.09    138.55 o 
  12   7   8      331.25      269.68    153.64 o 
  13   7   8      301.74      210.19    169.41 o 
  14   7   8       94.19      -92.61    167.78 o 
  15   7   8      420.44      513.69    300.95 o 
  16   7   8       18.97      165.35    280.18 o 
 -19   8   8       50.63      261.46    269.91 o 
 -18   8   8      110.48      249.39    388.72 o 
 -17   8   8        5.37     -174.31    174.31 o 
 -16   8   8        6.03       13.08    163.13 o 
 -15   8   8       31.69       57.16    156.12 o 
 -14   8   8       22.94      130.02    164.03 o 
 -13   8   8       97.36      200.73    119.16 o 
 -12   8   8      167.11      159.59    117.75 o 
 -11   8   8     1115.00     1232.05    151.01 o 
 -10   8   8      215.27      136.14     98.31 o 
  -9   8   8      812.97      697.91    122.92 o 
  -8   8   8       41.49      -81.13     81.13 o 
  -7   8   8      794.09      541.85    100.11 o 
  -6   8   8      586.20      547.24    124.66 o 
  -5   8   8       16.83       -7.60     66.18 o 
  -4   8   8      147.51      135.49     71.31 o 
  -3   8   8      854.65      866.11     92.55 o 
  -2   8   8        0.64      114.90     65.25 o 
  -1   8   8      288.98      353.78     73.56 o 
   0   8   8     4165.77     4503.37    215.21 o 
   1   8   8      563.66      216.93     99.60 o 
   2   8   8     4077.93     4173.34    246.83 o 
   3   8   8       17.27       17.91     96.70 o 
   4   8   8      773.28      686.27    128.46 o 
   5   8   8       11.90      184.54    102.27 o 
   6   8   8      711.88      780.10    183.40 o 
   7   8   8     1124.24      868.06    265.27 o 
   8   8   8       25.46        8.52    121.23 o 
   9   8   8        3.12       11.47    136.19 o 
  10   8   8       95.93      116.79    150.51 o 
  11   8   8      416.06      329.31    212.20 o 
  12   8   8        0.34       77.74    154.54 o 
  13   8   8       94.34      235.97    175.56 o 
  14   8   8      135.20      282.21    181.66 o 
  15   8   8        0.44       95.75    218.11 o 
  16   8   8       11.67      321.21    307.92 o 
 -18   9   8        6.36      216.69    249.94 o 
 -17   9   8       18.61     -113.53    233.63 o 
 -16   9   8        0.52       -0.13    212.62 o 
 -15   9   8        1.28       58.84    178.59 o 
 -14   9   8        1.45      -25.58    151.77 o 
 -13   9   8      120.44     -145.25    145.25 o 
 -12   9   8      145.37      106.70    110.51 o 
 -11   9   8      242.74      338.77    120.33 o 
 -10   9   8      365.47      326.77    111.10 o 
  -9   9   8       34.35       15.19     97.43 o 
  -8   9   8       17.86      114.82    107.56 o 
  -7   9   8      114.04       96.21     98.26 o 
  -6   9   8        4.32       32.46    101.37 o 
  -5   9   8      716.75      536.67    135.17 o 
  -4   9   8        1.77      -28.66     80.04 o 
  -3   9   8      954.72      920.05    112.44 o 
  -2   9   8       23.28       64.94     79.85 o 
  -1   9   8       19.21       53.91     74.47 o 
   0   9   8      461.15      259.94    112.42 o 
   1   9   8      437.15      321.67    126.43 o 
   2   9   8      874.43     1235.13    156.26 o 
   3   9   8       83.94       68.94     97.06 o 
   4   9   8       33.66      -25.83    100.75 o 
   5   9   8       49.31      -27.19    105.38 o 
   6   9   8       32.88       84.88    147.31 o 
   7   9   8        0.03      284.29    147.69 o 
   8   9   8      864.72      830.24    179.31 o 
   9   9   8       76.59      100.20    135.31 o 
  10   9   8      194.76      129.39    142.46 o 
  11   9   8       12.65      -95.88    145.61 o 
  12   9   8       38.93      382.28    182.93 o 
  13   9   8       67.38     -129.36    158.09 o 
  14   9   8        1.12      -92.24    180.41 o 
  15   9   8       60.17      -11.65    192.55 o 
 -18  10   8        9.92      -53.96    232.05 o 
 -17  10   8        7.74      304.93    217.06 o 
 -16  10   8       14.10     -157.10    226.86 o 
 -15  10   8       32.40       56.05    222.82 o 
 -14  10   8       32.44       76.74    166.06 o 
 -13  10   8       64.47       77.79    167.78 o 
 -12  10   8       29.66       93.70    141.85 o 
 -11  10   8        2.24      159.86    108.48 o 
 -10  10   8      239.16      198.21    109.73 o 
  -9  10   8       23.49       63.70     99.16 o 
  -8  10   8       80.65       76.43    101.27 o 
  -7  10   8      988.47     1455.26    169.95 o 
  -6  10   8       22.51       72.57     86.21 o 
  -5  10   8      524.88      538.87    150.66 o 
  -4  10   8      536.60      400.68    146.53 o 
  -3  10   8        0.63      -91.52     91.52 o 
  -2  10   8      282.07      296.97    112.23 o 
  -1  10   8      636.02      593.22    148.72 o 
   0  10   8       20.89      162.26    135.20 o 
   1  10   8      120.88      192.41    113.90 o 
   2  10   8      760.06      904.07    154.62 o 
   3  10   8        4.45       85.69    120.54 o 
   4  10   8      334.43      207.51    110.86 o 
   5  10   8        1.93      108.71    122.50 o 
   6  10   8      200.51      314.86    140.64 o 
   7  10   8      570.57      498.07    169.85 o 
   8  10   8      141.01      242.94    138.43 o 
   9  10   8      112.82       71.32    146.71 o 
  10  10   8       76.28      156.49    227.24 o 
  11  10   8       67.12      -24.90    178.00 o 
  12  10   8       80.56       51.37    175.32 o 
  13  10   8        3.56      109.33    180.88 o 
  14  10   8       14.26      -80.29    187.28 o 
 -17  11   8        5.14       54.05    234.23 o 
 -16  11   8        9.09       66.74    205.82 o 
 -15  11   8       47.79      -16.09    185.06 o 
 -14  11   8      220.85     -129.99    177.45 o 
 -13  11   8       38.64      226.70    159.65 o 
 -12  11   8       41.72     -132.17    132.17 o 
 -11  11   8      270.72      350.88    148.33 o 
 -10  11   8       70.35      223.82    135.41 o 
  -9  11   8      627.47      655.85    162.57 o 
  -8  11   8      308.23      202.98    127.86 o 
  -7  11   8       37.61       56.37    115.06 o 
  -6  11   8      771.27     1072.59    145.17 o 
  -5  11   8      289.82      282.39    111.34 o 
  -4  11   8      125.63      126.43    117.28 o 
  -3  11   8      296.14      251.26    119.76 o 
  -2  11   8      795.34      683.87    160.26 o 
  -1  11   8      363.10      100.72    142.89 o 
   0  11   8        2.22     -133.04    140.61 o 
   1  11   8      172.69       87.31    138.12 o 
   2  11   8      302.13      426.14    182.50 o 
   3  11   8     1252.01     1522.33    188.29 o 
   4  11   8      169.01      281.84    127.21 o 
   5  11   8       22.61      -65.28    133.39 o 
   6  11   8      190.19      283.92    162.10 o 
   7  11   8        9.86       77.64    131.84 o 
   8  11   8      429.08      334.41    155.69 o 
   9  11   8      129.60       44.15    142.81 o 
  10  11   8      356.23      432.63    188.51 o 
  11  11   8        5.35      -88.11    165.45 o 
  12  11   8       35.20      -45.42    187.16 o 
  13  11   8       11.08       -1.66    193.59 o 
  14  11   8       66.84     -191.50    191.50 o 
 -16  12   8       17.82      358.10    236.87 o 
 -15  12   8       23.05      141.45    215.74 o 
 -14  12   8      113.87      -45.55    193.70 o 
 -13  12   8       99.81      141.93    191.52 o 
 -12  12   8      295.89      317.95    181.49 o 
 -11  12   8       84.19     -156.54    181.12 o 
 -10  12   8      112.62       31.06    242.75 o 
  -9  12   8       41.84       47.81    170.14 o 
  -8  12   8      302.99      281.99    158.21 o 
  -7  12   8       27.85     -114.62    114.62 o 
  -6  12   8      100.47      357.87    137.35 o 
  -5  12   8      895.93      484.54    132.95 o 
  -4  12   8      242.02      332.34    128.82 o 
  -3  12   8      231.68      121.38    120.89 o 
  -2  12   8      185.85      185.09    161.94 o 
  -1  12   8      226.61      391.84    168.42 o 
   0  12   8      749.53      566.13    184.24 o 
   1  12   8      526.52      675.88    184.57 o 
   2  12   8      920.08     1045.65    217.90 o 
   3  12   8       12.77      239.10    166.87 o 
   4  12   8      539.13      596.09    203.56 o 
   5  12   8       11.71      -55.87    175.19 o 
   6  12   8      155.81      208.27    169.76 o 
   7  12   8      235.12      164.25    152.30 o 
   8  12   8       58.80      158.26    165.29 o 
   9  12   8      551.11      172.97    179.62 o 
  10  12   8       69.03      -45.32    166.85 o 
  11  12   8      348.36      297.34    195.59 o 
  12  12   8       16.32      -72.16    191.51 o 
  13  12   8      123.31       -7.31    194.05 o 
 -15  13   8       17.15       -1.26    289.53 o 
 -14  13   8       23.31      272.32    291.63 o 
 -13  13   8      175.04     -115.44    263.35 o 
 -12  13   8       43.01      248.13    208.02 o 
 -11  13   8      251.05      463.01    220.60 o 
 -10  13   8       53.54      133.60    204.54 o 
  -9  13   8      137.01      190.87    196.62 o 
  -8  13   8        2.19      103.15    182.72 o 
  -7  13   8      392.46      533.41    296.58 o 
  -6  13   8       76.76      -39.37    181.34 o 
  -5  13   8       43.48      125.87    173.32 o 
  -4  13   8      907.59      982.51    179.31 o 
  -3  13   8      542.85      228.23    183.51 o 
  -2  13   8      413.08      423.02    191.22 o 
  -1  13   8       41.09      -16.06    156.19 o 
   0  13   8     1567.73     1705.21    281.15 o 
   1  13   8      414.96      417.73    192.23 o 
   2  13   8      343.38      345.81    224.45 o 
   3  13   8      278.52      157.74    210.55 o 
   4  13   8        5.61       96.91    227.16 o 
   5  13   8      888.24      663.79    277.27 o 
   6  13   8        7.00       -2.57    233.78 o 
   7  13   8       33.03     -204.93    226.63 o 
   8  13   8      276.85      -94.61    237.70 o 
   9  13   8      172.50      -82.81    257.15 o 
  10  13   8      161.60      317.67    234.38 o 
  11  13   8        5.87     -178.28    178.28 o 
 -13  14   8      176.83      105.30    285.49 o 
 -12  14   8      265.58     -178.38    222.61 o 
 -11  14   8        9.28      -90.29    332.78 o 
 -10  14   8      392.18      300.16    244.93 o 
  -9  14   8       27.58      -50.32    187.19 o 
  -8  14   8      617.14      526.76    235.94 o 
  -7  14   8       70.01      -14.23    196.48 o 
  -6  14   8      644.48      430.53    409.41 o 
  -5  14   8      184.20      298.54    203.24 o 
  -4  14   8       17.16      -25.30    197.99 o 
  -3  14   8      451.59      360.20    266.68 o 
  -2  14   8       15.78     -113.33    251.74 o 
  -1  14   8      329.97      499.05    299.86 o 
   0  14   8      133.24     -202.99    202.99 o 
   1  14   8      698.45      798.02    297.69 o 
   2  14   8      532.39      274.39    249.21 o 
   3  14   8       10.06      -50.30    243.73 o 
   4  14   8      345.08      -38.19    343.67 o 
   5  14   8        0.31     -240.65    292.57 o 
   6  14   8      205.43      402.80    305.27 o 
   7  14   8      286.28     -245.43    257.64 o 
   8  14   8      143.01      404.06    495.45 o 
   9  14   8      283.15      495.31    313.36 o 
  10  14   8        0.38      -46.54    385.56 o 
 -12  15   8       39.00     -145.77    296.59 o 
 -11  15   8      246.34      941.32    356.10 o 
 -10  15   8       11.56      -78.53    224.60 o 
  -9  15   8      424.30      795.28    358.84 o 
  -8  15   8       79.23      111.31    250.64 o 
  -7  15   8      470.03      470.98    237.06 o 
  -6  15   8      204.94      439.03    279.28 o 
  -5  15   8      180.33      451.12    298.79 o 
  -4  15   8      584.83      -89.56    370.31 o 
  -3  15   8        1.12       70.05    337.90 o 
  -2  15   8      346.77      249.17    386.80 o 
  -1  15   8      216.96       21.70    398.06 o 
   0  15   8      906.15     1445.82    540.36 o 
   1  15   8      327.84      289.82    367.57 o 
   2  15   8      139.23      -39.83    366.47 o 
   3  15   8      843.02     1318.08    541.46 o 
   4  15   8       25.63      -76.10    379.38 o 
   5  15   8      602.66      935.13    495.31 o 
   6  15   8      181.13     -275.54    361.52 o 
   7  15   8      675.44      253.69    275.49 o 
   8  15   8      165.08      -79.22    302.59 o 
   9  15   8       91.41      -80.85    291.42 o 
 -10  16   8      437.35      465.80    339.96 o 
  -9  16   8       19.61      113.64    246.66 o 
  -8  16   8      364.02      -15.89    234.52 o 
  -7  16   8      188.06      248.15    245.11 o 
  -6  16   8      272.76      401.69    384.46 o 
  -5  16   8      455.17      289.82    454.10 o 
  -4  16   8      142.46      827.71    493.66 o 
  -3  16   8      452.37      325.26    468.94 o 
  -2  16   8       87.05       54.39    438.72 o 
  -1  16   8      728.43      623.60    490.09 o 
   0  16   8      147.77     -123.35    415.09 o 
   1  16   8      233.60      537.89    446.14 o 
   2  16   8      705.44      187.90    446.41 o 
   3  16   8      237.71     1337.31    575.25 o 
   4  16   8      516.21      973.59    529.37 o 
   5  16   8       30.62     -352.73    399.98 o 
   6  16   8      486.98      359.05    484.87 o 
   7  16   8       13.36       98.07    463.72 o 
  -7  17   8      300.13      437.05    356.02 o 
  -6  17   8      211.03      260.70    474.16 o 
  -5  17   8      147.93     -119.50    467.84 o 
  -4  17   8      426.16       17.58    498.88 o 
  -3  17   8       29.31      -41.48    464.27 o 
  -2  17   8      240.84      314.82    503.55 o 
  -1  17   8      205.32      253.84    490.36 o 
   0  17   8      156.83     -213.73    410.15 o 
   1  17   8      156.37     -357.13    409.87 o 
   2  17   8       74.60      -86.53    423.33 o 
   3  17   8      542.34      542.84    517.29 o 
   4  17   8        0.42     -399.71    399.71 o 
 -21   1   9        1.92      -31.25    229.23 o 
 -20   1   9       59.95       62.94    172.93 o 
 -19   1   9        7.49        9.18    151.35 o 
 -18   1   9      121.27      197.15    171.22 o 
 -17   1   9       35.90      -99.17    122.54 o 
 -16   1   9       11.23        9.58     96.19 o 
 -15   1   9      306.74      271.61    111.49 o 
 -14   1   9       52.58      154.93     91.30 o 
 -13   1   9       74.21       24.82     82.12 o 
 -12   1   9       38.78      -36.52     72.64 o 
 -11   1   9       36.24       10.12     68.36 o 
 -10   1   9       26.31       31.52     62.31 o 
  -9   1   9      326.66      357.57     74.81 o 
  -8   1   9      896.94      835.33     75.58 o 
  -7   1   9      597.44      585.25     77.74 o 
  -6   1   9     2494.26     2431.33    157.79 o 
  -5   1   9     2144.94     2435.79    128.84 o 
  -4   1   9     7428.42     8020.66    232.33 o 
  -3   1   9     3182.81     3271.26    159.31 o 
  -2   1   9     3928.07     4230.78    152.38 o 
  -1   1   9      232.89      243.63     40.20 o 
   0   1   9       10.32       41.05     42.44 o 
   1   1   9      459.88      496.20     55.39 o 
   2   1   9      441.79      407.16     51.14 o 
   3   1   9       67.28       60.45     44.11 o 
   4   1   9      166.11      143.95     37.42 o 
   5   1   9       25.04       95.33     44.19 o 
   6   1   9       29.15       -5.01     53.00 o 
   7   1   9        1.76       86.08    103.80 o 
   8   1   9      680.17      639.95    235.84 o 
   9   1   9      188.55       57.80    155.72 o 
  10   1   9      396.29      555.23    232.00 o 
  11   1   9        3.67      -98.93    211.53 o 
  12   1   9       71.22      -13.80    205.76 o 
  13   1   9        0.40       84.03    142.43 o 
  14   1   9      174.59      -91.35    145.83 o 
  15   1   9        4.32      161.02    162.69 o 
  16   1   9       82.73       23.81    175.08 o 
  17   1   9       56.12       29.49    202.58 o 
 -21   2   9        0.83       72.30    176.01 o 
 -20   2   9       92.56      155.74    169.65 o 
 -19   2   9      140.44      146.24    158.64 o 
 -18   2   9      218.93      150.17    149.76 o 
 -17   2   9       11.65       72.83    130.72 o 
 -16   2   9       74.96       -6.78     95.54 o 
 -15   2   9      634.67      513.07    126.64 o 
 -14   2   9     2225.65     2594.61    246.84 o 
 -13   2   9     1933.59     1485.74    146.83 o 
 -12   2   9      889.85      671.23    106.30 o 
 -11   2   9     1472.77     1597.73    147.63 o 
 -10   2   9     1341.99     1193.74    134.83 o 
  -9   2   9      125.09      134.16     62.32 o 
  -8   2   9       46.27       81.32     52.10 o 
  -7   2   9    13040.82    13239.92    362.17 o 
  -6   2   9      744.12      611.87     84.43 o 
  -5   2   9     2755.69     3007.08    129.30 o 
  -4   2   9      446.61      363.13     58.10 o 
  -3   2   9      335.92      339.24    100.35 o 
  -2   2   9     1581.69     1482.82    101.80 o 
  -1   2   9     1536.66     1548.68     80.10 o 
   0   2   9     2990.20     3184.68    112.94 o 
   1   2   9      174.60      130.34     33.93 o 
   2   2   9     1593.64     1610.37    137.19 o 
   3   2   9     6283.36     6261.52    168.50 o 
   4   2   9     5430.93     5776.34    158.64 o 
   5   2   9     1681.88     1510.96     91.45 o 
   6   2   9     1754.85     1633.17    110.84 o 
   7   2   9      172.05      100.67     79.91 o 
   8   2   9      570.81      557.20    124.91 o 
   9   2   9       22.93      -53.93    173.62 o 
  10   2   9      273.27      294.17    163.98 o 
  11   2   9     1873.49     2388.45    994.74 o 
  12   2   9      209.26       65.61    191.46 o 
  13   2   9      374.47      206.04    149.20 o 
  14   2   9       29.57       17.07    153.18 o 
  15   2   9      187.91      -43.27    159.08 o 
  16   2   9       16.26      120.38    179.37 o 
  17   2   9      218.54      158.73    204.78 o 
 -21   3   9      120.80       75.16    233.80 o 
 -20   3   9       18.99      -34.91    156.10 o 
 -19   3   9      159.07       -4.14    156.43 o 
 -18   3   9        4.75        1.47    134.30 o 
 -17   3   9      204.44      200.94    139.26 o 
 -16   3   9      633.58      281.32    132.36 o 
 -15   3   9      676.00      587.22    125.31 o 
 -14   3   9      738.86      936.66    160.18 o 
 -13   3   9       10.35      -51.89     78.72 o 
 -12   3   9      446.17      706.03    109.33 o 
 -11   3   9      193.37      209.42     83.79 o 
 -10   3   9      925.00     1087.81    134.50 o 
  -9   3   9     4589.28     4877.10    200.79 o 
  -8   3   9     3551.64     4038.88    171.12 o 
  -7   3   9     2482.60     2267.88    140.53 o 
  -6   3   9       62.79       40.92     60.32 o 
  -5   3   9     8574.37     8084.70    221.38 o 
  -4   3   9     6775.82     6278.15    203.78 o 
  -3   3   9     4710.64     5160.97    207.03 o 
  -2   3   9       18.63      -13.88     51.64 o 
  -1   3   9        6.19      -15.59     44.68 o 
   0   3   9     6595.71     7329.75    251.12 o 
   1   3   9     5297.65     5673.31    209.28 o 
   2   3   9      917.74      706.24     91.89 o 
   3   3   9     2256.78     2115.46    154.88 o 
   4   3   9      711.35      723.03    115.05 o 
   5   3   9     2115.38     2022.26    125.15 o 
   6   3   9      498.23      520.08     93.48 o 
   7   3   9     1506.19     1292.69    132.72 o 
   8   3   9     1711.55     1794.88    184.37 o 
   9   3   9      550.94      439.29    128.80 o 
  10   3   9     1563.79     1342.71    337.21 o 
  11   3   9      669.29      719.75    231.42 o 
  12   3   9      607.97      734.95    237.92 o 
  13   3   9       21.58      -83.35    170.26 o 
  14   3   9      440.49      366.50    195.48 o 
  15   3   9        8.65       20.05    164.81 o 
  16   3   9      278.25      565.20    248.45 o 
  17   3   9      165.30      462.60    323.96 o 
 -21   4   9       54.65      -92.83    268.56 o 
 -20   4   9      210.11      448.02    224.05 o 
 -19   4   9        0.02       -2.94    174.74 o 
 -18   4   9      399.35      847.17    192.44 o 
 -17   4   9      117.17      249.99    143.76 o 
 -16   4   9      560.12      438.34    144.77 o 
 -15   4   9     1344.56     1258.20    156.10 o 
 -14   4   9     1844.98     1465.59    151.63 o 
 -13   4   9      457.35      655.53    137.27 o 
 -12   4   9      831.39      524.73    104.92 o 
 -11   4   9      747.38      750.58    111.16 o 
 -10   4   9     2613.88     2592.32    184.54 o 
  -9   4   9     2574.21     2430.10    144.00 o 
  -8   4   9     4619.58     4977.67    198.35 o 
  -7   4   9     2864.37     2819.74    235.11 o 
  -6   4   9     8816.64     8859.86    302.33 o 
  -5   4   9     5527.84     6304.60    215.05 o 
  -4   4   9     4830.45     4929.89    193.15 o 
  -3   4   9     3969.85     3683.86    182.66 o 
  -2   4   9     3010.81     3662.59    177.03 o 
  -1   4   9     8274.16     8393.61    277.68 o 
   0   4   9     4005.80     3793.76    177.13 o 
   1   4   9     8061.26     7711.09    236.41 o 
   2   4   9      447.48      439.68     68.14 o 
   3   4   9     5335.07     5190.06    232.28 o 
   4   4   9     3691.90     4135.62    179.52 o 
   5   4   9     2309.94     2208.77    147.48 o 
   6   4   9     1089.88      992.28    123.81 o 
   7   4   9      680.04     1155.64    214.68 o 
   8   4   9     2455.04     2517.71    223.34 o 
   9   4   9      564.00      585.67    227.55 o 
  10   4   9     2472.16     2988.67    247.45 o 
  11   4   9      848.41      944.77    240.06 o 
  12   4   9      215.12      197.37    200.84 o 
  13   4   9     1273.89     1240.87    252.20 o 
  14   4   9       22.75      178.07    225.92 o 
  15   4   9      629.39      795.61    329.69 o 
  16   4   9       18.63      -93.52    258.48 o 
  17   4   9      420.36      482.48    326.65 o 
 -20   5   9        4.91      238.91    295.87 o 
 -19   5   9      620.24      687.12    229.98 o 
 -18   5   9      495.25      843.96    397.51 o 
 -17   5   9      823.73      792.27    213.39 o 
 -16   5   9      527.22     1020.56    213.79 o 
 -15   5   9      429.07      601.06    123.13 o 
 -14   5   9     3724.26     4120.12    248.94 o 
 -13   5   9     1250.46      889.91    134.80 o 
 -12   5   9     1769.98     1760.19    227.88 o 
 -11   5   9      606.12      592.41    106.82 o 
 -10   5   9     3467.44     3861.47    193.04 o 
  -9   5   9     2930.84     3058.32    179.02 o 
  -8   5   9     6255.42     6618.11    253.96 o 
  -7   5   9    10147.55     9986.86    300.05 o 
  -6   5   9     1083.98      875.42     85.34 o 
  -5   5   9     3943.66     3952.33    185.60 o 
  -4   5   9      183.17      161.36     67.60 o 
  -3   5   9     2133.71     2189.08    132.54 o 
  -2   5   9     2598.12     2259.00    149.54 o 
  -1   5   9     1225.23     1353.26    166.62 o 
   0   5   9    14431.34    13944.33    409.49 o 
   1   5   9       38.42       38.48     64.15 o 
   2   5   9     8921.95     9111.62    313.60 o 
   3   5   9      795.15      692.40    149.13 o 
   4   5   9     4253.64     4578.38    238.65 o 
   5   5   9     4052.36     4100.16    254.19 o 
   6   5   9      101.95      107.13     90.01 o 
   7   5   9     4503.61     4419.48    244.46 o 
   8   5   9        1.81       66.06     97.67 o 
   9   5   9     2304.62     2416.06    225.65 o 
  10   5   9     2786.76     3034.15    346.56 o 
  11   5   9     3126.79     3402.00    519.80 o 
  12   5   9     1898.90     2652.36    568.93 o 
  13   5   9      368.95      467.38    253.42 o 
  14   5   9      946.66      875.18    438.72 o 
  15   5   9        3.01      442.91    275.88 o 
  16   5   9      946.08      680.50    355.75 o 
  17   5   9      125.98      565.34    331.79 o 
 -20   6   9      432.15      571.97    303.12 o 
 -19   6   9       14.42       71.42    185.25 o 
 -18   6   9      529.47      255.53    203.04 o 
 -17   6   9       80.41       26.18    161.62 o 
 -16   6   9      487.53      674.25    209.72 o 
 -15   6   9     1015.79     1072.72    220.04 o 
 -14   6   9      184.01      280.66    132.32 o 
 -13   6   9     2631.74     2897.85    288.70 o 
 -12   6   9        2.05      -88.61     88.61 o 
 -11   6   9     1717.81     2154.31    168.95 o 
 -10   6   9     2425.91     2790.33    210.32 o 
  -9   6   9     2660.05     2803.91    169.09 o 
  -8   6   9     2698.04     2621.36    169.82 o 
  -7   6   9       55.58      -17.62     63.83 o 
  -6   6   9    12799.58    12377.98    332.21 o 
  -5   6   9      308.01      397.47     73.70 o 
  -4   6   9     7555.50     7599.94    238.72 o 
  -3   6   9     4242.24     4288.24    208.67 o 
  -2   6   9     1531.34     1433.95    143.00 o 
  -1   6   9    17859.20    18406.28    518.03 o 
   0   6   9     2491.57     2860.63    175.04 o 
   1   6   9    10717.77    12055.41    378.79 o 
   2   6   9       64.40       92.57    121.97 o 
   3   6   9    15917.99    16392.70    481.09 o 
   4   6   9     2201.16     2135.29    156.49 o 
   5   6   9       80.07      215.52     83.15 o 
   6   6   9     6429.03     6196.28    305.41 o 
   7   6   9     2457.11     2692.66    230.07 o 
   8   6   9     2719.17     3897.47    284.49 o 
   9   6   9     1139.87     1206.34    224.04 o 
  10   6   9     2515.85     2209.30    280.62 o 
  11   6   9      422.87      499.69    185.59 o 
  12   6   9      533.07      297.33    212.73 o 
  13   6   9     1086.30      677.83    302.27 o 
  14   6   9      173.95      244.69    358.36 o 
  15   6   9      873.66     1260.71    381.17 o 
  16   6   9      145.89     -132.35    251.30 o 
 -19   7   9      460.09     1251.60    356.45 o 
 -18   7   9       24.95      -79.43    177.70 o 
 -17   7   9      668.42      731.45    203.22 o 
 -16   7   9      225.21       96.58    159.06 o 
 -15   7   9      386.97      202.27    169.67 o 
 -14   7   9     3051.10     2699.62    302.76 o 
 -13   7   9      123.23      148.77    120.33 o 
 -12   7   9     3392.34     3582.22    349.70 o 
 -11   7   9      820.91      883.14    157.35 o 
 -10   7   9     3440.29     3328.10    240.03 o 
  -9   7   9     1185.35     1004.66    119.79 o 
  -8   7   9     1548.47     1490.34    168.21 o 
  -7   7   9     6622.33     6499.64    224.81 o 
  -6   7   9       48.35        4.36     69.24 o 
  -5   7   9     7184.12     7113.11    243.78 o 
  -4   7   9      167.92      171.99     70.99 o 
  -3   7   9     3207.30     2752.19    150.16 o 
  -2   7   9     3120.80     3424.36    153.06 o 
  -1   7   9     7802.59     7460.83    266.00 o 
   0   7   9     6834.33     7215.45    285.41 o 
   1   7   9      277.14      316.64     93.99 o 
   2   7   9     8898.17     9604.82    342.27 o 
   3   7   9      355.59      284.21    245.68 o 
   4   7   9     3137.96     2811.31    205.81 o 
   5   7   9     3492.76     3516.37    293.70 o 
   6   7   9      419.86      626.36    144.29 o 
   7   7   9     1887.48     2638.13    236.02 o 
   8   7   9     1515.84     1394.12    197.29 o 
   9   7   9     3023.40     2820.81    381.45 o 
  10   7   9      488.19      739.01    447.05 o 
  11   7   9      880.45      765.15    226.19 o 
  12   7   9     1732.02     2136.96    260.51 o 
  13   7   9      132.27       64.42    158.90 o 
  14   7   9      823.12      638.86    278.87 o 
  15   7   9       21.61      300.34    313.17 o 
  16   7   9      642.43      843.59    370.10 o 
 -19   8   9        1.78      334.84    304.03 o 
 -18   8   9      517.32      549.65    315.65 o 
 -17   8   9      204.02      239.95    258.52 o 
 -16   8   9      794.30      809.94    252.22 o 
 -15   8   9      950.97      710.58    203.42 o 
 -14   8   9        3.07      -35.16    170.68 o 
 -13   8   9     4956.67     5462.52    340.80 o 
 -12   8   9       58.21       87.37    114.36 o 
 -11   8   9     4879.69     5271.12    284.13 o 
 -10   8   9      755.80      635.37    128.85 o 
  -9   8   9     2304.86     2758.03    202.47 o 
  -8   8   9     1701.08     1712.53    208.22 o 
  -7   8   9      615.53      546.27    108.83 o 
  -6   8   9     1198.35     1103.30    126.04 o 
  -5   8   9      583.51      515.45     93.37 o 
  -4   8   9     6692.77     7455.95    257.19 o 
  -3   8   9     2180.23     2565.10    142.27 o 
  -2   8   9     4088.54     4391.90    180.08 o 
  -1   8   9     2434.84     2345.68    206.47 o 
   0   8   9      133.80       79.37     92.26 o 
   1   8   9     6469.30     6933.09    348.92 o 
   2   8   9      823.67      692.02    139.94 o 
   3   8   9     4592.99     3986.62    272.23 o 
   4   8   9     3796.99     3230.51    243.25 o 
   5   8   9     1148.73      910.75    195.38 o 
   6   8   9     4514.06     4538.17    343.15 o 
   7   8   9       53.43      164.98    138.21 o 
   8   8   9     4331.55     4939.32    519.42 o 
   9   8   9      971.70     1448.32    252.10 o 
  10   8   9     2971.36     2686.65    575.84 o 
  11   8   9     1473.61      896.01    207.87 o 
  12   8   9      588.16      731.67    207.36 o 
  13   8   9     1025.88      342.36    194.56 o 
  14   8   9       36.86      190.74    231.63 o 
  15   8   9      731.09     1031.59    392.70 o 
 -18   9   9        2.52     -207.33    207.33 o 
 -17   9   9      489.24      728.99    295.43 o 
 -16   9   9      227.31      335.01    187.53 o 
 -15   9   9      399.81      232.87    187.67 o 
 -14   9   9      904.12     1151.74    363.02 o 
 -13   9   9      206.64      160.60    158.80 o 
 -12   9   9     2983.29     2897.95    287.27 o 
 -11   9   9      295.44      468.00    126.39 o 
 -10   9   9     1375.55     1428.79    184.82 o 
  -9   9   9      959.60      798.57    136.18 o 
  -8   9   9     1724.77     1711.50    171.50 o 
  -7   9   9     5928.86     7077.69    372.44 o 
  -6   9   9      691.29      551.19    147.38 o 
  -5   9   9     3697.88     3522.54    195.72 o 
  -4   9   9     2201.26     1977.41    150.82 o 
  -3   9   9    10220.47    10600.98    330.33 o 
  -2   9   9     5107.25     5851.10    238.87 o 
  -1   9   9     1669.89     1824.79    176.78 o 
   0   9   9     6087.19     6510.22    360.29 o 
   1   9   9        7.63       97.41    101.27 o 
   2   9   9     6778.59     7784.97    391.87 o 
   3   9   9     1455.59     1443.35    188.96 o 
   4   9   9     3352.56     4148.19    266.40 o 
   5   9   9     5756.20     5864.49    368.39 o 
   6   9   9     1731.27     1601.82    214.87 o 
   7   9   9      814.80     1023.75    182.85 o 
   8   9   9       51.58       88.01    146.80 o 
   9   9   9     5266.26     4865.96    526.11 o 
  10   9   9      414.90      592.10    186.43 o 
  11   9   9      520.87      402.08    174.30 o 
  12   9   9     1348.29     1082.22    234.23 o 
  13   9   9      138.91     -122.32    217.93 o 
  14   9   9      671.42      776.98    357.78 o 
  15   9   9        8.81      -54.44    230.85 o 
 -18  10   9      680.95      779.07    682.80 o 
 -17  10   9      203.29      190.60    314.96 o 
 -16  10   9      408.85      589.85    281.20 o 
 -15  10   9      520.46      819.95    222.95 o 
 -14  10   9      276.88      108.89    184.30 o 
 -13  10   9     2173.90     2575.96    465.50 o 
 -12  10   9      176.41       74.71    247.29 o 
 -11  10   9     1628.85     1876.51    350.75 o 
 -10  10   9      320.14      110.25    117.69 o 
  -9  10   9     1771.81     1916.76    177.00 o 
  -8  10   9     4509.66     5073.19    266.96 o 
  -7  10   9     1343.57     1589.54    155.48 o 
  -6  10   9     8318.39     9159.48    313.59 o 
  -5  10   9      232.17      208.69    114.18 o 
  -4  10   9     5885.41     6033.66    294.81 o 
  -3  10   9      199.32      164.06    108.22 o 
  -2  10   9     3963.12     4112.13    470.32 o 
  -1  10   9     4755.95     4852.58    596.99 o 
   0  10   9       91.56       31.08    110.30 o 
   1  10   9     3372.37     4193.91    379.92 o 
   2  10   9      623.94      587.83    178.13 o 
   3  10   9     3363.96     3831.14    352.10 o 
   4  10   9     2261.54     2037.46    274.25 o 
   5  10   9     2416.82     2250.57    250.91 o 
   6  10   9     1363.82     1234.17    196.55 o 
   7  10   9       83.16       27.57    146.78 o 
   8  10   9     2689.74     2849.88    284.67 o 
   9  10   9       14.42       36.31    159.20 o 
  10  10   9     2444.56     2395.58    280.75 o 
  11  10   9     1619.03     1716.09    261.36 o 
  12  10   9      297.25       64.79    184.06 o 
  13  10   9      329.69      534.15    214.81 o 
  14  10   9        0.17      143.04    196.01 o 
 -17  11   9      373.17      320.84    256.16 o 
 -16  11   9      269.69      303.20    232.83 o 
 -15  11   9      309.66        1.79    193.01 o 
 -14  11   9      919.99     1000.21    217.79 o 
 -13  11   9       20.70       20.55    156.61 o 
 -12  11   9     1763.65     2270.92    323.64 o 
 -11  11   9      216.52      204.58    135.19 o 
 -10  11   9     1407.58     1596.61    207.20 o 
  -9  11   9      874.48      776.41    141.65 o 
  -8  11   9      771.47      719.48    153.79 o 
  -7  11   9     5471.66     5864.83    320.80 o 
  -6  11   9      103.93      178.00    115.23 o 
  -5  11   9     3943.77     4522.10    271.06 o 
  -4  11   9        7.39       13.36    109.07 o 
  -3  11   9     4259.49     4680.27    271.43 o 
  -2  11   9     2673.60     2794.90    305.24 o 
  -1  11   9      245.63      342.47    158.11 o 
   0  11   9     1733.52     2006.42    248.87 o 
   1  11   9      165.85      146.19    154.05 o 
   2  11   9     2154.43     2182.83    501.04 o 
   3  11   9      579.97      927.67    223.12 o 
   4  11   9     2703.72     2978.22    323.22 o 
   5  11   9     2892.14     2468.33    268.57 o 
   6  11   9        8.40      131.71    156.96 o 
   7  11   9     3435.85     3201.05    312.60 o 
   8  11   9      278.13      165.62    164.12 o 
   9  11   9     2093.21     2543.57    287.60 o 
  10  11   9      158.41      147.88    205.17 o 
  11  11   9      701.10      832.68    237.73 o 
  12  11   9      254.67      387.84    203.17 o 
  13  11   9       20.46     -189.30    189.30 o 
 -16  12   9      173.44      120.53    216.35 o 
 -15  12   9      167.33      -94.04    196.82 o 
 -14  12   9      193.85      347.07    215.61 o 
 -13  12   9      444.88      253.92    176.65 o 
 -12  12   9       19.70      -37.70    155.39 o 
 -11  12   9      386.24      302.46    451.57 o 
 -10  12   9      507.66      462.38    214.58 o 
  -9  12   9      486.72      435.86    203.93 o 
  -8  12   9     1701.60     1562.06    217.18 o 
  -7  12   9       38.43      -11.67    134.57 o 
  -6  12   9     4572.81     5439.21    406.96 o 
  -5  12   9      103.25      212.03    131.83 o 
  -4  12   9     1401.44     1240.75    173.75 o 
  -3  12   9      414.33      167.93    163.64 o 
  -2  12   9      946.47      711.00    194.50 o 
  -1  12   9     1483.04     1990.93    347.74 o 
   0  12   9       58.75       68.38    158.11 o 
   1  12   9     2380.61     3163.74    375.06 o 
   2  12   9       38.79      202.99    171.33 o 
   3  12   9     2234.34     2559.97    352.42 o 
   4  12   9      597.01      603.85    286.94 o 
   5  12   9      254.72      118.78    327.18 o 
   6  12   9     1907.14     2080.44    409.76 o 
   7  12   9       49.66     -136.29    136.29 o 
   8  12   9     1118.77     1452.41    250.16 o 
   9  12   9        1.58       61.27    176.19 o 
  10  12   9      478.16      642.27    226.68 o 
  11  12   9      239.50      612.98    226.97 o 
  12  12   9      120.96       74.70    199.20 o 
 -15  13   9      118.69     -136.94    282.07 o 
 -14  13   9      171.96      448.38    307.47 o 
 -13  13   9       44.45      167.31    285.00 o 
 -12  13   9      523.46      780.64    254.40 o 
 -11  13   9       51.02     -180.08    198.58 o 
 -10  13   9      448.09      493.91    279.46 o 
  -9  13   9      440.48       92.52    199.94 o 
  -8  13   9      350.80      263.56    240.58 o 
  -7  13   9      836.24      403.78    300.43 o 
  -6  13   9        0.53       91.18    191.46 o 
  -5  13   9     1200.54     1290.31    216.86 o 
  -4  13   9        6.51      164.90    167.49 o 
  -3  13   9      560.85      429.78    196.67 o 
  -2  13   9      826.64     1175.26    244.16 o 
  -1  13   9      170.95       88.89    179.48 o 
   0  13   9      733.99      761.84    208.98 o 
   1  13   9       25.28      153.36    205.58 o 
   2  13   9      189.50      403.23    259.27 o 
   3  13   9      375.66      179.60    339.68 o 
   4  13   9      857.51        4.40    325.26 o 
   5  13   9      937.27      483.50    405.20 o 
   6  13   9       23.81      -83.74    226.30 o 
   7  13   9     1214.29     1239.40    354.95 o 
   8  13   9        4.18      174.69    273.76 o 
   9  13   9      553.98      245.60    285.57 o 
  10  13   9      199.52      309.93    239.04 o 
  11  13   9      271.65      227.77    224.98 o 
 -13  14   9      187.94       22.57    284.59 o 
 -12  14   9        0.08      130.89    259.36 o 
 -11  14   9      396.30      507.11    267.94 o 
 -10  14   9      123.01      340.12    233.71 o 
  -9  14   9      443.28      306.57    284.64 o 
  -8  14   9      339.34      499.35    227.09 o 
  -7  14   9       83.59      509.22    231.74 o 
  -6  14   9      496.84      893.07    254.10 o 
  -5  14   9       18.50     -136.84    226.74 o 
  -4  14   9      363.73      505.75    401.36 o 
  -3  14   9      384.78      260.84    279.72 o 
  -2  14   9      509.56      182.68    344.77 o 
  -1  14   9      383.24      138.90    254.75 o 
   0  14   9       38.51     -128.25    290.65 o 
   1  14   9      814.36      642.52    383.50 o 
   2  14   9       31.43        1.92    341.47 o 
   3  14   9      387.65     -295.32    342.84 o 
   4  14   9      550.42       94.50    383.78 o 
   5  14   9       32.42      -96.42    381.30 o 
   6  14   9      779.89      554.37    467.01 o 
   7  14   9       53.26       83.31    262.99 o 
   8  14   9      638.18       89.33    280.88 o 
   9  14   9       12.64      -98.53    284.57 o 
  10  14   9      141.45      311.78    293.95 o 
 -12  15   9      239.47     -122.87    307.19 o 
 -11  15   9        8.88     -121.16    228.78 o 
 -10  15   9      121.31       67.21    236.36 o 
  -9  15   9      155.37      391.87    244.43 o 
  -8  15   9      111.23     -212.54    212.54 o 
  -7  15   9      264.78       62.79    216.66 o 
  -6  15   9        0.54       79.27    264.09 o 
  -5  15   9      406.66      610.69    461.52 o 
  -4  15   9       51.87      108.51    408.77 o 
  -3  15   9      363.20      656.84    471.13 o 
  -2  15   9      226.76     1115.61    521.96 o 
  -1  15   9       46.42      -75.27    385.97 o 
   0  15   9      809.75      910.13    482.95 o 
   1  15   9        0.56      -94.23    343.94 o 
   2  15   9      376.80      999.96    501.63 o 
   3  15   9        3.23     -180.21    357.40 o 
   4  15   9       95.53      507.12    465.64 o 
   5  15   9      267.55      709.04    456.03 o 
   6  15   9       46.02     -157.41    384.60 o 
   7  15   9      171.60      142.85    476.35 o 
   8  15   9        1.38      444.21    502.18 o 
 -10  16   9       71.10     -346.69    393.39 o 
  -9  16   9       24.84      123.57    250.14 o 
  -8  16   9        6.68      285.48    249.64 o 
  -7  16   9       14.02       51.96    289.37 o 
  -6  16   9       66.03      227.74    469.76 o 
  -5  16   9       10.78       72.52    482.40 o 
  -4  16   9      116.70      634.86    505.75 o 
  -3  16   9       56.17      219.77    442.02 o 
  -2  16   9       32.04     -368.12    368.12 o 
  -1  16   9      134.60     -373.89    373.89 o 
   0  16   9       10.23     -135.16    399.16 o 
   1  16   9       74.13     -308.78    308.78 o 
   2  16   9       30.90       70.33    457.95 o 
   3  16   9       37.57       -6.87    430.48 o 
   4  16   9       93.64     -346.96    346.96 o 
   5  16   9       54.74     -104.12    447.51 o 
   6  16   9      112.60     -215.10    401.91 o 
  -6  17   9       19.62     -296.97    461.52 o 
  -5  17   9       12.31      875.24    490.36 o 
  -4  17   9       21.58      373.89    506.85 o 
  -3  17   9       29.45      185.43    510.69 o 
  -2  17   9        9.05      331.58    521.13 o 
  -1  17   9        8.03      237.35    507.40 o 
   0  17   9       42.94      459.60    504.65 o 
   1  17   9       68.81     -448.33    448.33 o 
   2  17   9      121.41     -106.04    475.53 o 
   3  17   9        7.67     -411.25    411.25 o 
 -21   0  10      874.96     2143.92    405.76 o 
 -20   0  10      152.47      126.52    252.15 o 
 -19   0  10      159.16      -74.41    372.79 o 
 -18   0  10      720.45      526.29    239.66 o 
 -17   0  10      210.36      254.40    197.68 o 
 -16   0  10     1503.44     1714.74    249.93 o 
 -15   0  10        0.12     -166.81    166.81 o 
 -14   0  10     4046.82     3763.44    364.58 o 
 -13   0  10      250.94      157.38    131.64 o 
 -12   0  10      839.09      562.03    147.70 o 
 -11   0  10     6365.50     5422.85    353.10 o 
 -10   0  10      244.46      347.58    177.24 o 
  -9   0  10    21891.09    20564.46    747.30 o 
  -8   0  10       38.62       91.85     89.82 o 
  -7   0  10    11472.07     9929.39    481.71 o 
  -6   0  10     4799.32     5963.23    380.02 o 
  -5   0  10      326.83      246.74     84.83 o 
  -4   0  10     7422.80     6595.53    311.88 o 
  -3   0  10      277.45      488.70     90.38 o 
  -2   0  10    52217.20    57158.85   1721.43 o 
  -1   0  10      339.25      376.49     58.63 o 
   0   0  10    98791.00   105210.84   5285.50 o 
   1   0  10     5557.62     4289.66    458.77 o 
   2   0  10       60.52     -122.25    122.25 o 
   3   0  10     3126.65     2562.26    379.38 o 
   4   0  10     7735.55     8028.97    387.50 o 
   5   0  10    21855.33    20306.00    962.05 o 
   6   0  10     5866.68     4688.55    552.45 o 
   7   0  10     2710.21     2505.67    428.28 o 
   8   0  10      872.86      811.78    265.92 o 
   9   0  10      650.39      693.65    290.37 o 
  10   0  10     5549.42     5687.41    707.11 o 
  11   0  10      307.28      231.58    272.79 o 
  12   0  10     3243.05     3937.20    639.81 o 
  13   0  10     1718.87     3456.18    624.43 o 
  14   0  10     1152.76      998.67    408.50 o 
  15   0  10      318.53      562.77    291.16 o 
  16   0  10      852.07      531.46    298.27 o 
  17   0  10     1089.07      815.67    341.88 o 
 -21   1  10       39.91      228.71    194.75 o 
 -20   1  10      716.71      929.89    218.38 o 
 -19   1  10      857.73      805.96    208.25 o 
 -18   1  10      525.99      190.26    146.86 o 
 -17   1  10     2149.98     2557.49    300.96 o 
 -16   1  10       11.45      105.36    108.30 o 
 -15   1  10     5707.34     5967.19    300.26 o 
 -14   1  10        2.73       25.38     89.34 o 
 -13   1  10     5031.45     4949.35    314.22 o 
 -12   1  10     2227.56     2049.79    163.83 o 
 -11   1  10     2044.48     2004.30    154.25 o 
 -10   1  10     6881.64     6397.79    281.28 o 
  -9   1  10       89.54      -21.22     72.91 o 
  -8   1  10    18429.25    18012.11    423.94 o 
  -7   1  10      652.89      841.66     89.37 o 
  -6   1  10     4484.36     3762.53    171.13 o 
  -5   1  10     9801.99     9769.37    277.94 o 
  -4   1  10     1644.29     1580.40    123.12 o 
  -3   1  10    24074.30    23418.47    595.73 o 
  -2   1  10       88.84       83.86     38.56 o 
  -1   1  10    13646.45    14332.04    380.22 o 
   0   1  10     1762.30     1932.48    105.17 o 
   1   1  10    55861.95    57662.77   1725.19 o 
   2   1  10     5707.24     5105.59    359.92 o 
   3   1  10      740.40      579.51     60.43 o 
   4   1  10    11105.68    10978.59    355.44 o 
   5   1  10      667.74      472.23    127.95 o 
   6   1  10     8126.99     7448.77    371.78 o 
   7   1  10     2484.02     2590.88    308.01 o 
   8   1  10     5316.51     5665.36    467.91 o 
   9   1  10     1971.91     1915.57    292.41 o 
  10   1  10      400.17      326.98    412.62 o 
  11   1  10     5850.14     5435.33    801.62 o 
  12   1  10        8.85     -100.64    202.74 o 
  13   1  10     3234.77     3634.45    457.94 o 
  14   1  10     1033.78     1301.26    388.82 o 
  15   1  10      702.17      844.96    323.32 o 
  16   1  10      645.02     1091.02    264.63 o 
  17   1  10      163.27       96.13    207.23 o 
 -21   2  10      645.16      279.13    194.25 o 
 -20   2  10      343.40      393.09    186.04 o 
 -19   2  10      457.56      566.86    186.07 o 
 -18   2  10     1411.80     1297.17    206.86 o 
 -17   2  10      259.70      336.46    148.07 o 
 -16   2  10     2028.57     2398.45    242.88 o 
 -15   2  10        9.29       53.40     96.61 o 
 -14   2  10     9565.12    10004.97    382.29 o 
 -13   2  10     1908.19     2077.02    257.96 o 
 -12   2  10     1848.57     1904.86    158.11 o 
 -11   2  10     3106.79     3376.54    199.38 o 
 -10   2  10     3624.11     3675.98    325.02 o 
  -9   2  10     9219.82     9259.57    289.38 o 
  -8   2  10       16.62      -46.76     46.76 o 
  -7   2  10    13791.29    13858.88    379.50 o 
  -6   2  10     2776.83     3081.00    130.34 o 
  -5   2  10     5894.39     5376.69    176.97 o 
  -4   2  10    16453.64    17024.24    423.97 o 
  -3   2  10     1129.85     1022.12     93.50 o 
  -2   2  10    25523.52    25278.36    638.98 o 
  -1   2  10     1685.88     1692.92    101.59 o 
   0   2  10    30009.18    32894.60    672.56 o 
   1   2  10     8608.86     8628.07    313.24 o 
   2   2  10    11814.95    11874.83    427.44 o 
   3   2  10    10585.38    10339.50    307.91 o 
   4   2  10      388.67      311.95     45.20 o 
   5   2  10     9658.49     9069.05    306.53 o 
   6   2  10      244.29      166.14     80.25 o 
   7   2  10     9744.06     9844.82    390.64 o 
   8   2  10      932.02     1202.66    228.12 o 
   9   2  10      146.50      203.58    160.21 o 
  10   2  10     3358.16     3754.53    405.62 o 
  11   2  10       75.39     -134.30    171.97 o 
  12   2  10     5084.38     4717.49    583.63 o 
  13   2  10      661.10      578.94    263.62 o 
  14   2  10     1053.94     1375.35    240.21 o 
  15   2  10      462.75      315.41    196.48 o 
  16   2  10      287.50      369.39    211.08 o 
  17   2  10      648.60      902.04    262.33 o 
 -21   3  10       35.19       30.25    210.74 o 
 -20   3  10      454.70      719.92    210.17 o 
 -19   3  10      100.59      102.62    163.56 o 
 -18   3  10      254.37      256.91    156.78 o 
 -17   3  10      790.84      797.34    179.73 o 
 -16   3  10      113.57       18.89    118.03 o 
 -15   3  10     3020.76     2807.22    251.85 o 
 -14   3  10     1319.85     1049.45    136.75 o 
 -13   3  10     2492.61     2473.89    184.82 o 
 -12   3  10     1449.80     1161.02    130.27 o 
 -11   3  10     1415.55     1499.85    147.78 o 
 -10   3  10     5298.38     5249.12    380.87 o 
  -9   3  10       50.56       36.11     61.54 o 
  -8   3  10     7794.16     7380.44    298.88 o 
  -7   3  10     3340.54     3194.62    171.02 o 
  -6   3  10    19300.42    18529.89    428.92 o 
  -5   3  10    22814.77    23005.31    509.70 o 
  -4   3  10     5735.25     5760.23    202.98 o 
  -3   3  10    15327.65    14071.31    405.36 o 
  -2   3  10      665.41      808.61     88.83 o 
  -1   3  10    27249.43    28568.24    652.49 o 
   0   3  10      466.38      477.70     62.39 o 
   1   3  10     5263.25     4902.34    172.46 o 
   2   3  10     9220.40     8819.85    227.73 o 
   3   3  10     6314.41     6775.32    208.79 o 
   4   3  10     6417.22     6300.75    248.49 o 
   5   3  10      648.48      838.33    147.59 o 
   6   3  10     5526.67     5486.62    247.63 o 
   7   3  10      135.82       80.15     99.79 o 
   8   3  10      300.89      129.50    114.56 o 
   9   3  10     4850.79     5084.03    454.52 o 
  10   3  10      903.74      660.12    356.99 o 
  11   3  10     3457.82     3811.17    420.11 o 
  12   3  10      722.59      214.67    206.19 o 
  13   3  10     1474.22     1792.62    444.80 o 
  14   3  10      366.30      313.99    175.56 o 
  15   3  10      626.25      831.81    296.71 o 
  16   3  10     1063.56      996.89    391.59 o 
  17   3  10       70.54      282.61    684.31 o 
 -21   4  10      291.77      261.72    236.81 o 
 -20   4  10      131.06      -20.69    185.84 o 
 -19   4  10      506.90      723.79    232.41 o 
 -18   4  10      547.74      705.60    179.40 o 
 -17   4  10      192.59      329.93    149.64 o 
 -16   4  10      951.43      928.40    170.60 o 
 -15   4  10      146.71      132.07    107.38 o 
 -14   4  10     4791.34     4606.41    405.16 o 
 -13   4  10      989.25      859.96    130.48 o 
 -12   4  10     3668.78     4055.81    259.29 o 
 -11   4  10     1515.06     1570.36    144.21 o 
 -10   4  10     1364.33     1459.07    156.22 o 
  -9   4  10       90.39       48.76     65.34 o 
  -8   4  10      124.66      108.23     65.95 o 
  -7   4  10     6326.23     7459.66    361.50 o 
  -6   4  10     4032.37     4536.62    219.82 o 
  -5   4  10     3641.41     3217.51    204.08 o 
  -4   4  10    19400.48    19184.99    479.60 o 
  -3   4  10     1438.97     1551.50    112.25 o 
  -2   4  10     1012.62      990.00    130.78 o 
  -1   4  10      353.93      263.69     71.25 o 
   0   4  10      609.19      637.25     86.18 o 
   1   4  10     8260.40     8062.76    246.32 o 
   2   4  10     4434.88     4334.22    189.17 o 
   3   4  10     6149.16     5511.55    363.95 o 
   4   4  10       33.27       35.71     80.42 o 
   5   4  10     5540.71     6477.28    276.48 o 
   6   4  10       25.76       -5.25     88.01 o 
   7   4  10     4328.58     4551.83    282.85 o 
   8   4  10     5186.94     6231.21    406.07 o 
   9   4  10     1199.69     1065.61    172.30 o 
  10   4  10     2765.89     3350.31    380.67 o 
  11   4  10        0.78      182.21    324.57 o 
  12   4  10     2808.93     3348.69    896.25 o 
  13   4  10      110.08      168.97    205.25 o 
  14   4  10      715.83      832.85    326.64 o 
  15   4  10      516.78     1029.97    362.19 o 
  16   4  10      207.89      554.23    318.93 o 
 -20   5  10      204.54      414.55    245.35 o 
 -19   5  10      150.96      -98.98    168.23 o 
 -18   5  10      103.72      494.22    204.50 o 
 -17   5  10      511.11      362.66    173.82 o 
 -16   5  10      388.55      671.93    196.86 o 
 -15   5  10      478.86      589.86    150.98 o 
 -14   5  10      498.42      590.72    161.56 o 
 -13   5  10     2683.23     2468.00    191.32 o 
 -12   5  10      717.18      879.09    127.61 o 
 -11   5  10      525.46      652.59    120.99 o 
 -10   5  10     1751.16     1525.59    192.20 o 
  -9   5  10      349.30      365.93     88.78 o 
  -8   5  10     2386.47     2533.81    164.67 o 
  -7   5  10     4250.01     4623.78    234.15 o 
  -6   5  10     2690.69     2606.66    162.20 o 
  -5   5  10     1719.61     1506.13    143.00 o 
  -4   5  10     1213.90     1265.61    163.19 o 
  -3   5  10    13819.53    13162.66    360.16 o 
  -2   5  10        2.32      121.19     72.16 o 
  -1   5  10     2692.81     2505.98    161.74 o 
   0   5  10      857.86      761.30    101.68 o 
   1   5  10     1397.33     1380.19    176.64 o 
   2   5  10     3792.37     3933.56    230.36 o 
   3   5  10     2644.39     2935.48    173.51 o 
   4   5  10     1623.97     1808.91    202.44 o 
   5   5  10      236.69      123.83     98.00 o 
   6   5  10     4038.90     4420.22    242.83 o 
   7   5  10      307.14      444.32    128.79 o 
   8   5  10      410.20      370.85    152.98 o 
   9   5  10     3001.60     3090.89    258.48 o 
  10   5  10     1074.90     1117.76    222.79 o 
  11   5  10     1109.15      654.09    376.36 o 
  12   5  10      180.41     -223.07    255.76 o 
  13   5  10      516.28      386.23    248.10 o 
  14   5  10       94.12     -115.77    241.08 o 
  15   5  10      116.26       53.99    275.92 o 
  16   5  10      486.22      151.24    320.56 o 
 -20   6  10       50.54       -6.73    202.44 o 
 -19   6  10      142.19     -167.90    167.90 o 
 -18   6  10       90.01      113.93    168.75 o 
 -17   6  10       24.39     -153.75    153.75 o 
 -16   6  10      517.01      709.95    384.83 o 
 -15   6  10        0.02     -132.33    132.33 o 
 -14   6  10       97.73       -9.19    120.44 o 
 -13   6  10      589.17      496.13    139.69 o 
 -12   6  10     1022.59      922.75    166.72 o 
 -11   6  10      975.76     1284.34    151.64 o 
 -10   6  10        2.04      -29.97     80.05 o 
  -9   6  10     3378.55     3865.15    197.79 o 
  -8   6  10        0.75       10.47     73.57 o 
  -7   6  10     2893.48     2848.38    153.67 o 
  -6   6  10     3181.91     3390.03    170.48 o 
  -5   6  10     3201.50     3510.52    245.96 o 
  -4   6  10     5186.84     6073.75    237.20 o 
  -3   6  10        0.95      -41.87     65.50 o 
  -2   6  10     4658.58     4914.14    204.39 o 
  -1   6  10      236.11      287.90     84.02 o 
   0   6  10     4145.57     4431.56    219.60 o 
   1   6  10      394.61      384.34    117.00 o 
   2   6  10      792.31      818.75    118.72 o 
   3   6  10     1868.07     1994.56    157.52 o 
   4   6  10      611.75      715.29    156.35 o 
   5   6  10     1020.20     1620.80    162.45 o 
   6   6  10        2.89        1.91    106.23 o 
   7   6  10      108.05      -97.48    133.08 o 
   8   6  10     2022.67     2811.52    392.24 o 
   9   6  10      826.98      730.38    204.26 o 
  10   6  10      890.21      794.43    221.12 o 
  11   6  10       36.85       23.85    164.63 o 
  12   6  10      294.16      143.40    280.76 o 
  13   6  10      128.98      183.56    256.16 o 
  14   6  10      111.95      301.97    321.42 o 
  15   6  10      482.62      165.52    303.53 o 
  16   6  10       52.79       -9.78    428.69 o 
 -19   7  10      223.90      158.99    208.50 o 
 -18   7  10      145.77      263.08    194.52 o 
 -17   7  10      175.99      290.34    183.34 o 
 -16   7  10       66.16       35.47    162.03 o 
 -15   7  10      333.26      145.84    168.80 o 
 -14   7  10       95.62      103.64    147.35 o 
 -13   7  10      161.00      198.13    125.54 o 
 -12   7  10       46.22       85.15    111.18 o 
 -11   7  10     1060.81      737.35    143.56 o 
 -10   7  10     1347.36     1206.35    143.38 o 
  -9   7  10      369.99      307.20    144.63 o 
  -8   7  10      108.64       36.04     78.79 o 
  -7   7  10      887.00      671.52    160.20 o 
  -6   7  10     1583.74     1576.57    125.49 o 
  -5   7  10       89.72      -32.35     68.90 o 
  -4   7  10       72.53       63.86     68.97 o 
  -3   7  10     3404.30     3523.34    216.54 o 
  -2   7  10     1359.34     1206.24    115.20 o 
  -1   7  10      360.52      307.36     95.78 o 
   0   7  10       29.29      -75.64     75.64 o 
   1   7  10     2633.54     2955.69    193.03 o 
   2   7  10     3573.99     3802.23    258.21 o 
   3   7  10       74.70       21.06    174.11 o 
   4   7  10     2081.26     2591.71    655.87 o 
   5   7  10      429.17      553.88    147.85 o 
   6   7  10      631.13      566.58    151.99 o 
   7   7  10     2149.28     2363.36    278.84 o 
   8   7  10     1997.88     1669.68    247.76 o 
   9   7  10      318.78      238.06    172.04 o 
  10   7  10      202.46       29.38    166.78 o 
  11   7  10      328.62      127.33    232.55 o 
  12   7  10       29.08       94.52    169.56 o 
  13   7  10      343.59       36.63    436.80 o 
  14   7  10      296.82      339.68    298.79 o 
  15   7  10      114.22       84.42    333.37 o 
 -19   8  10       58.51       98.85    262.24 o 
 -18   8  10       29.84      280.22    208.78 o 
 -17   8  10        2.09     -131.07    166.36 o 
 -16   8  10       18.85       71.11    165.55 o 
 -15   8  10        2.54       52.29    157.58 o 
 -14   8  10       36.07      -98.16    145.04 o 
 -13   8  10      339.75       46.95    148.37 o 
 -12   8  10       50.65      207.19    121.69 o 
 -11   8  10       15.23       17.69    108.69 o 
 -10   8  10        1.05      144.50    105.02 o 
  -9   8  10     1104.86     1084.81    140.12 o 
  -8   8  10       58.64      -86.78     86.78 o 
  -7   8  10      454.75      414.71    118.27 o 
  -6   8  10     2101.17     2275.70    217.86 o 
  -5   8  10       53.40       14.02     73.67 o 
  -4   8  10        8.46      -63.38     72.01 o 
  -3   8  10        0.24      -65.57     65.57 o 
  -2   8  10     1461.52     1388.34    114.20 o 
  -1   8  10      220.34      164.44     85.90 o 
   0   8  10     1102.43     1058.38    156.44 o 
   1   8  10      180.82      107.13    113.85 o 
   2   8  10     1686.44     2025.12    246.59 o 
   3   8  10     1121.84     1287.27    176.52 o 
   4   8  10      109.54       56.43    139.56 o 
   5   8  10      118.52       79.25    130.77 o 
   6   8  10     1447.71     1824.64    237.47 o 
   7   8  10      272.38      357.84    288.31 o 
   8   8  10       58.19     -137.65    158.11 o 
   9   8  10        6.71      121.41    251.24 o 
  10   8  10       39.85      178.55    202.22 o 
  11   8  10       77.79      219.63    156.56 o 
  12   8  10      228.61      281.38    179.80 o 
  13   8  10       75.06      371.82    236.60 o 
  14   8  10        4.81      116.41    260.01 o 
  15   8  10       10.69     -129.56    290.49 o 
 -18   9  10       28.91      248.65    283.88 o 
 -17   9  10        0.05     -116.35    179.29 o 
 -16   9  10       37.52      -69.48    176.39 o 
 -15   9  10        0.81      -51.92    161.32 o 
 -14   9  10      120.76      217.26    173.77 o 
 -13   9  10      143.51      154.57    171.08 o 
 -12   9  10       92.12       63.30    133.11 o 
 -11   9  10      690.14      667.58    135.27 o 
 -10   9  10      403.76      159.46    109.80 o 
  -9   9  10      486.82      501.16    128.34 o 
  -8   9  10       69.99       25.88    102.15 o 
  -7   9  10      646.18      669.79    128.92 o 
  -6   9  10       16.40      -16.54    102.94 o 
  -5   9  10       82.55      239.01     92.55 o 
  -4   9  10       66.98       97.67     90.53 o 
  -3   9  10      101.38       95.57     86.56 o 
  -2   9  10        1.41       82.06     99.60 o 
  -1   9  10      249.68       63.01    124.11 o 
   0   9  10      247.79      360.85    119.06 o 
   1   9  10       27.69      116.87    123.72 o 
   2   9  10       48.74      -17.36    138.58 o 
   3   9  10      242.65       23.19    182.70 o 
   4   9  10      215.81      245.39    153.31 o 
   5   9  10       97.56      208.87    132.31 o 
   6   9  10       99.84      -58.34    136.66 o 
   7   9  10      120.75       -3.21    173.25 o 
   8   9  10      129.29      258.20    186.76 o 
   9   9  10       63.63      -39.10    163.58 o 
  10   9  10       28.32     -167.25    167.25 o 
  11   9  10       14.20     -157.29    157.29 o 
  12   9  10       65.37       23.99    178.02 o 
  13   9  10        5.86      -87.95    187.56 o 
  14   9  10       14.69      322.61    257.63 o 
 -17  10  10        0.70      242.94    269.89 o 
 -16  10  10        6.13      107.79    194.15 o 
 -15  10  10       14.74      -64.96    169.12 o 
 -14  10  10        0.15        4.65    166.29 o 
 -13  10  10       18.06       98.92    198.08 o 
 -12  10  10       53.71      126.61    167.95 o 
 -11  10  10       12.89      -79.57    143.15 o 
 -10  10  10      123.91       52.17    109.94 o 
  -9  10  10       14.84      -70.01    105.85 o 
  -8  10  10       34.08       95.28    114.40 o 
  -7  10  10      246.37      113.31    100.06 o 
  -6  10  10     1369.90     1494.64    161.17 o 
  -5  10  10      326.48      127.22    114.11 o 
  -4  10  10      310.64      365.68    112.86 o 
  -3  10  10       60.65       14.58    113.90 o 
  -2  10  10       39.00      -50.01    129.14 o 
  -1  10  10      118.10      151.50    139.36 o 
   0  10  10      662.81      671.22    179.03 o 
   1  10  10       91.78      173.29    119.42 o 
   2  10  10      319.25      227.25    144.55 o 
   3  10  10       24.84     -143.20    143.20 o 
   4  10  10       12.34     -138.01    138.01 o 
   5  10  10        0.56      -16.17    157.26 o 
   6  10  10        9.71       -3.01    149.47 o 
   7  10  10      200.35      435.82    182.59 o 
   8  10  10      114.92       99.49    181.79 o 
   9  10  10       97.30      -46.62    184.38 o 
  10  10  10       44.75      171.74    178.40 o 
  11  10  10       17.81       81.16    180.40 o 
  12  10  10        0.09      221.50    203.89 o 
  13  10  10        0.80       47.00    202.08 o 
 -17  11  10       71.69      163.57    237.07 o 
 -16  11  10        8.24      191.25    238.81 o 
 -15  11  10      127.17      353.94    193.93 o 
 -14  11  10       44.24      176.64    177.15 o 
 -13  11  10      209.34      388.96    178.21 o 
 -12  11  10        4.37     -138.80    138.80 o 
 -11  11  10       51.74       61.98    133.69 o 
 -10  11  10      278.33      200.43    134.46 o 
  -9  11  10      313.58      204.47    128.81 o 
  -8  11  10       80.46      241.91    129.82 o 
  -7  11  10        4.31      -15.33    114.73 o 
  -6  11  10      678.65      543.69    156.21 o 
  -5  11  10      448.77       43.10    145.85 o 
  -4  11  10      689.83      663.76    202.56 o 
  -3  11  10        5.28      135.05    143.31 o 
  -2  11  10      298.19      381.12    200.32 o 
  -1  11  10      264.10      171.28    154.88 o 
   0  11  10       39.60       17.68    149.32 o 
   1  11  10      179.30       14.60    144.58 o 
   2  11  10        0.89      -87.94    226.23 o 
   3  11  10       24.70      108.37    175.26 o 
   4  11  10      735.11      809.97    211.55 o 
   5  11  10       25.55      188.65    177.96 o 
   6  11  10      112.48      299.46    178.05 o 
   7  11  10      175.96      -97.40    184.75 o 
   8  11  10        3.53        2.51    192.00 o 
   9  11  10        0.50       50.44    181.73 o 
  10  11  10      173.35      156.53    184.41 o 
  11  11  10      165.51      268.92    207.99 o 
  12  11  10        1.00     -193.23    193.23 o 
  13  11  10       63.60      -33.60    219.41 o 
 -16  12  10       74.86       66.81    221.53 o 
 -15  12  10        0.03     -110.07    209.65 o 
 -14  12  10      150.26      243.58    219.31 o 
 -13  12  10      222.62       38.95    163.82 o 
 -12  12  10      513.98      469.41    219.73 o 
 -11  12  10        4.90       85.56    186.09 o 
 -10  12  10        7.45      199.61    198.89 o 
  -9  12  10      466.77      436.86    191.94 o 
  -8  12  10       62.01     -145.60    153.61 o 
  -7  12  10      477.89      581.04    162.89 o 
  -6  12  10       48.32      -62.45    123.32 o 
  -5  12  10        5.84     -130.59    130.59 o 
  -4  12  10      363.28      223.56    169.88 o 
  -3  12  10       54.96      120.54    158.24 o 
  -2  12  10      321.59      137.59    157.27 o 
  -1  12  10        7.46      269.62    170.34 o 
   0  12  10      435.28      178.31    169.86 o 
   1  12  10       12.97       38.14    155.85 o 
   2  12  10      748.81     1114.04    260.30 o 
   3  12  10     1061.10      263.53    306.72 o 
   4  12  10      161.59      253.70    253.28 o 
   5  12  10       42.93     -240.14    311.39 o 
   6  12  10       12.02      -59.32    185.72 o 
   7  12  10      226.02      270.41    208.39 o 
   8  12  10        0.39      -26.30    170.47 o 
   9  12  10       17.47       58.20    180.38 o 
  10  12  10       88.81       94.54    193.31 o 
  11  12  10       69.10      -92.02    207.89 o 
  12  12  10       90.08     -149.73    242.23 o 
 -14  13  10       47.23       -2.79    277.59 o 
 -13  13  10       74.66      197.72    223.15 o 
 -12  13  10      355.38      555.27    239.95 o 
 -11  13  10      380.03      425.09    224.82 o 
 -10  13  10       63.08      -72.90    225.03 o 
  -9  13  10       34.83       29.24    190.20 o 
  -8  13  10      307.04      196.31    197.59 o 
  -7  13  10        1.03      109.08    191.22 o 
  -6  13  10      331.47      377.43    207.95 o 
  -5  13  10      344.67      248.28    206.31 o 
  -4  13  10      294.66      416.76    282.83 o 
  -3  13  10      654.27      933.76    241.41 o 
  -2  13  10        0.11      233.87    178.11 o 
  -1  13  10      645.86      627.46    207.18 o 
   0  13  10        0.75      130.29    178.96 o 
   1  13  10      881.12     1009.30    344.48 o 
   2  13  10      261.79      106.63    270.24 o 
   3  13  10       31.25       49.02    352.46 o 
   4  13  10      147.37     -155.49    326.91 o 
   5  13  10       66.01     -252.46    309.33 o 
   6  13  10      209.20      575.53    447.78 o 
   7  13  10        0.41      -87.63    404.93 o 
   8  13  10        3.18       36.08    270.78 o 
   9  13  10      219.68        5.84    248.30 o 
  10  13  10       17.45      442.04    266.03 o 
 -13  14  10       70.45       80.23    296.06 o 
 -12  14  10      170.01      -48.79    236.11 o 
 -11  14  10      288.39      400.94    308.57 o 
 -10  14  10       70.50      304.76    228.75 o 
  -9  14  10       95.39      218.45    218.39 o 
  -8  14  10        6.47      -21.46    286.32 o 
  -7  14  10      332.95      368.53    229.17 o 
  -6  14  10       29.59      443.50    264.96 o 
  -5  14  10      211.67      204.11    404.38 o 
  -4  14  10      471.97      165.10    365.64 o 
  -3  14  10        7.31     -225.61    225.61 o 
  -2  14  10      391.38     1310.11    543.66 o 
  -1  14  10      124.00      175.61    257.09 o 
   0  14  10      759.95      448.33    419.76 o 
   1  14  10      579.89      806.56    440.64 o 
   2  14  10      311.47      955.18    449.98 o 
   3  14  10      416.77      519.21    443.66 o 
   4  14  10       80.73      -43.68    385.97 o 
   5  14  10      454.71      409.87    482.12 o 
   6  14  10       10.55     -290.92    327.46 o 
   7  14  10       66.12      469.76    432.67 o 
   8  14  10      343.54     -336.52    336.52 o 
   9  14  10      141.46      371.89    315.03 o 
 -11  15  10       38.17       72.24    247.72 o 
 -10  15  10      209.03      248.36    240.06 o 
  -9  15  10        8.41     -180.58    217.92 o 
  -8  15  10      336.48      486.24    259.13 o 
  -7  15  10       40.31       21.62    275.45 o 
  -6  15  10      314.10      540.36    446.69 o 
  -5  15  10      332.14     1046.94    510.69 o 
  -4  15  10      124.42      836.23    504.38 o 
  -3  15  10      690.14      969.19    481.57 o 
  -2  15  10        8.15      249.72    420.04 o 
  -1  15  10     1000.98     1787.29    620.03 o 
   0  15  10       29.10     -131.59    357.13 o 
   1  15  10      498.61      473.33    462.89 o 
   2  15  10      716.28      391.47    431.85 o 
   3  15  10      472.73      986.50    494.21 o 
   4  15  10      257.75     -292.30    385.97 o 
   5  15  10        3.73      -67.03    416.19 o 
   6  15  10      322.44      283.23    442.02 o 
   7  15  10       40.36     -142.85    391.19 o 
  -9  16  10      289.35      497.29    299.36 o 
  -8  16  10        1.56     -282.05    282.05 o 
  -7  16  10      459.97     -377.18    377.18 o 
  -6  16  10      168.10      414.54    461.52 o 
  -5  16  10      288.56     -182.41    369.77 o 
  -4  16  10      332.37      -42.58    426.63 o 
  -3  16  10       51.68      -40.93    449.43 o 
  -2  16  10      575.75      160.98    455.75 o 
  -1  16  10        0.28     -111.53    441.47 o 
   0  16  10      385.71      526.08    499.16 o 
   1  16  10      178.34      -16.48    441.74 o 
   2  16  10      412.08      618.66    478.83 o 
   3  16  10      103.68      171.97    456.30 o 
   4  16  10        3.23      438.44    494.76 o 
   5  16  10      344.60      111.53    500.53 o 
  -5  17  10      235.50      308.23    491.46 o 
  -4  17  10       86.55       31.04    511.24 o 
  -3  17  10      238.28      -32.42    475.53 o 
  -2  17  10        2.75      -56.32    472.78 o 
  -1  17  10      444.86      709.86    577.17 o 
   0  17  10      142.65      629.92    506.57 o 
   1  17  10      140.06     -120.05    476.08 o 
 -21   1  11        8.82       25.13    191.60 o 
 -20   1  11        0.59       23.45    168.11 o 
 -19   1  11       21.99      -68.78    141.83 o 
 -18   1  11       97.83      135.22    136.80 o 
 -17   1  11       53.13      114.32    141.22 o 
 -16   1  11        5.89      -44.02    115.53 o 
 -15   1  11      208.03      124.91     96.60 o 
 -14   1  11       13.22      -38.23     82.75 o 
 -13   1  11       24.68      -30.24     84.88 o 
 -12   1  11       73.69       53.19     74.91 o 
 -11   1  11      360.45       92.45     81.32 o 
 -10   1  11     1242.70     1272.24    126.42 o 
  -9   1  11       12.79      -12.09     64.22 o 
  -8   1  11     1154.26      932.26    101.41 o 
  -7   1  11      989.94     1056.30    100.92 o 
  -6   1  11      801.13      908.72     93.36 o 
  -5   1  11      524.62      362.60     83.31 o 
  -4   1  11      112.55       75.72     52.63 o 
  -3   1  11      793.95      776.10     76.29 o 
  -2   1  11     1252.50     1542.84     82.76 o 
  -1   1  11     3642.56     3976.66    139.85 o 
   0   1  11     3194.49     3797.52    148.10 o 
   1   1  11     1438.47     2046.31    373.89 o 
   2   1  11     2982.43     3434.00    311.28 o 
   3   1  11      828.36      567.58    162.62 o 
   4   1  11      937.35     1221.93    209.04 o 
   5   1  11      579.97      802.96    148.94 o 
   6   1  11        5.96      -65.73    119.05 o 
   7   1  11      383.49      166.05    255.90 o 
   8   1  11       13.85      -32.42    258.92 o 
   9   1  11      197.95       60.50    147.52 o 
  10   1  11      200.34       -5.60    166.64 o 
  11   1  11       74.25      213.83    198.99 o 
  12   1  11       14.90     -150.35    182.58 o 
  13   1  11      161.41      209.87    223.80 o 
  14   1  11        1.81      128.19    171.42 o 
  15   1  11       10.25      289.35    195.37 o 
  16   1  11        0.21      119.01    214.23 o 
 -21   2  11       24.54     -161.92    161.92 o 
 -20   2  11       27.74     -139.98    139.98 o 
 -19   2  11      272.75      120.01    152.81 o 
 -18   2  11        2.39       26.99    134.89 o 
 -17   2  11      263.12      146.91    134.32 o 
 -16   2  11       82.01      -28.11    122.08 o 
 -15   2  11      541.10      462.40    161.81 o 
 -14   2  11       52.96       -5.86     87.42 o 
 -13   2  11     1868.38     1700.11    214.94 o 
 -12   2  11      303.76      277.01     94.23 o 
 -11   2  11       61.11       -3.29     76.42 o 
 -10   2  11       35.73       47.57     75.01 o 
  -9   2  11      309.88      240.74     89.02 o 
  -8   2  11     1118.90      989.30    105.91 o 
  -7   2  11     1559.76     1392.25    149.64 o 
  -6   2  11     1098.13     1033.87     84.37 o 
  -5   2  11     1872.83     1888.54    177.65 o 
  -4   2  11     1101.81     1072.06     93.24 o 
  -3   2  11     1479.23     1408.07     99.81 o 
  -2   2  11     1506.99     1421.81    105.50 o 
  -1   2  11      597.77      613.52     58.06 o 
   0   2  11    10261.93    11708.66    273.59 o 
   1   2  11       35.85       78.71     96.49 o 
   2   2  11      428.45      533.41     86.41 o 
   3   2  11        9.54      -17.59     83.71 o 
   4   2  11     2618.85     2522.27    170.60 o 
   5   2  11      101.88      132.40    111.13 o 
   6   2  11      632.04      584.53    140.22 o 
   7   2  11     1328.27     1485.61    249.21 o 
   8   2  11     6664.74     6167.99    503.98 o 
   9   2  11      508.21      426.97    353.15 o 
  10   2  11      861.24      233.83    425.12 o 
  11   2  11      503.65      450.30    201.03 o 
  12   2  11      162.10      126.57    198.93 o 
  13   2  11       11.64     -124.85    197.59 o 
  14   2  11       66.33       86.87    176.64 o 
  15   2  11       63.68       33.07    189.55 o 
  16   2  11       23.99      495.74    222.83 o 
 -21   3  11       24.17       34.35    178.81 o 
 -20   3  11      106.62       82.23    174.92 o 
 -19   3  11        7.28     -141.91    141.91 o 
 -18   3  11       72.06      395.91    158.28 o 
 -17   3  11      172.29       91.18    130.51 o 
 -16   3  11      413.86      365.54    157.06 o 
 -15   3  11      437.34      342.28    118.14 o 
 -14   3  11     2157.47     2729.65    270.09 o 
 -13   3  11     2910.09     3509.99    218.72 o 
 -12   3  11        1.07      -78.09     78.09 o 
 -11   3  11     1264.68     1009.69    122.31 o 
 -10   3  11      129.72       91.47     77.46 o 
  -9   3  11     1524.60     1305.65    111.16 o 
  -8   3  11     2950.09     3124.47    210.86 o 
  -7   3  11     3515.36     3666.99    185.42 o 
  -6   3  11     2873.44     2627.29    198.49 o 
  -5   3  11      604.19      530.05     89.23 o 
  -4   3  11     6240.24     6923.06    256.74 o 
  -3   3  11      335.93      424.74     79.94 o 
  -2   3  11     2498.43     2216.75    149.11 o 
  -1   3  11     1769.52     1773.41    104.73 o 
   0   3  11     4325.75     4350.24    211.03 o 
   1   3  11     4496.15     5002.61    165.48 o 
   2   3  11     1412.58     1564.42    124.19 o 
   3   3  11      264.71       97.90     77.56 o 
   4   3  11      244.16      196.62     88.37 o 
   5   3  11      480.49      717.99    156.94 o 
   6   3  11     1660.82     2035.59    194.37 o 
   7   3  11     3420.33     3958.51    418.96 o 
   8   3  11      444.47      333.82    176.46 o 
   9   3  11       52.37     -138.56    155.35 o 
  10   3  11      489.83      270.55    268.95 o 
  11   3  11      398.39      571.30    514.54 o 
  12   3  11      115.06       78.93    198.12 o 
  13   3  11      341.28      207.52    220.85 o 
  14   3  11       51.86        6.37    159.33 o 
  15   3  11      195.40      501.43    248.42 o 
  16   3  11      173.12      109.64    526.90 o 
 -20   4  11       39.28       91.00    202.51 o 
 -19   4  11      100.28       39.99    173.45 o 
 -18   4  11      105.96       -8.44    138.99 o 
 -17   4  11      276.15       24.35    126.40 o 
 -16   4  11      397.51      449.05    147.82 o 
 -15   4  11      479.64      536.69    122.36 o 
 -14   4  11     1560.75     1922.58    180.58 o 
 -13   4  11      698.79      739.01    121.49 o 
 -12   4  11     3211.41     3218.86    376.53 o 
 -11   4  11      164.43      154.60     88.56 o 
 -10   4  11     4662.42     4378.69    226.61 o 
  -9   4  11     1424.74     1440.26    119.59 o 
  -8   4  11     3989.04     4346.67    212.89 o 
  -7   4  11     2124.94     2031.36    154.92 o 
  -6   4  11      429.14      355.58     89.10 o 
  -5   4  11     4050.99     3896.70    204.32 o 
  -4   4  11     2306.50     2250.28    139.65 o 
  -3   4  11     7406.05     7589.07    246.83 o 
  -2   4  11     4213.52     4713.93    212.03 o 
  -1   4  11     8891.09     8258.45    334.00 o 
   0   4  11     2999.62     2839.04    164.98 o 
   1   4  11     5502.63     5843.17    236.42 o 
   2   4  11      781.05      850.37     95.32 o 
   3   4  11     1491.16     1799.33    160.71 o 
   4   4  11     6613.58     7260.45    591.56 o 
   5   4  11     3821.96     4223.38    311.04 o 
   6   4  11     2335.65     2585.17    325.14 o 
   7   4  11     1180.17     1603.48    183.46 o 
   8   4  11      784.64      479.63    135.41 o 
   9   4  11     1501.76     2033.81    420.72 o 
  10   4  11       51.02       89.40    183.24 o 
  11   4  11     1425.04     1228.61    575.94 o 
  12   4  11      614.77     1055.97    286.07 o 
  13   4  11       78.29      421.14    331.31 o 
  14   4  11      556.91      422.14    283.31 o 
  15   4  11       17.18      -17.36    280.52 o 
  16   4  11      408.49      332.11    326.68 o 
 -20   5  11      239.06      346.26    224.19 o 
 -19   5  11       39.65       14.51    180.83 o 
 -18   5  11      892.79      609.94    320.76 o 
 -17   5  11       63.68       49.94    160.98 o 
 -16   5  11      369.43      344.04    142.49 o 
 -15   5  11      910.88      734.38    250.32 o 
 -14   5  11      916.58      808.60    184.37 o 
 -13   5  11     2153.01     2424.13    228.27 o 
 -12   5  11       82.72      -58.31     85.67 o 
 -11   5  11     1977.65     1807.83    161.12 o 
 -10   5  11      172.09       94.11     85.34 o 
  -9   5  11     2448.90     2657.41    172.18 o 
  -8   5  11      316.42      155.01     91.47 o 
  -7   5  11     2929.49     3528.92    212.76 o 
  -6   5  11     3773.41     4099.81    203.68 o 
  -5   5  11     1914.76     1855.45    187.97 o 
  -4   5  11     4000.48     4731.67    206.89 o 
  -3   5  11    10996.12    11501.56    332.64 o 
  -2   5  11     8690.77     8637.46    311.13 o 
  -1   5  11     3119.52     2993.70    175.78 o 
   0   5  11      604.00      687.13    103.29 o 
   1   5  11    13634.19    13009.04    399.62 o 
   2   5  11      283.64      249.63     84.08 o 
   3   5  11     8814.22     8479.57    359.19 o 
   4   5  11     2919.17     3556.32    237.59 o 
   5   5  11     2694.98     2876.07    269.27 o 
   6   5  11     6133.22     6771.45    354.69 o 
   7   5  11     2689.74     2282.26    218.63 o 
   8   5  11     1856.94     2062.57    278.23 o 
   9   5  11      341.70      303.75    141.52 o 
  10   5  11     1266.28     1465.33    442.56 o 
  11   5  11      597.56      576.35    353.83 o 
  12   5  11      933.85     1219.18    476.35 o 
  13   5  11      548.14     -170.60    335.43 o 
  14   5  11      194.42      319.08    285.26 o 
  15   5  11      532.37      484.95    345.03 o 
  16   5  11       15.72      323.07    325.72 o 
 -20   6  11       22.31      -10.00    190.23 o 
 -19   6  11      301.76      342.96    223.47 o 
 -18   6  11       33.84      171.14    180.71 o 
 -17   6  11      666.70      641.92    215.35 o 
 -16   6  11      326.91      310.39    171.60 o 
 -15   6  11       12.60      121.18    160.94 o 
 -14   6  11     1790.51     2045.00    232.75 o 
 -13   6  11      206.62      224.45    111.56 o 
 -12   6  11     4505.43     4705.82    280.86 o 
 -11   6  11      192.76      101.66    111.18 o 
 -10   6  11     5107.75     5415.65    254.98 o 
  -9   6  11      165.89      136.47     82.41 o 
  -8   6  11     1227.43     1197.16    129.94 o 
  -7   6  11     3785.80     3924.41    210.05 o 
  -6   6  11     2038.37     2143.56    161.00 o 
  -5   6  11    10810.33    11851.35    359.10 o 
  -4   6  11     2604.52     2433.44    159.33 o 
  -3   6  11     4846.92     5279.03    253.00 o 
  -2   6  11     1405.12     1247.21    116.12 o 
  -1   6  11     5229.00     5682.06    331.62 o 
   0   6  11     7212.72     7387.96    407.60 o 
   1   6  11     1075.87     1242.78    211.87 o 
   2   6  11    13757.52    14153.59    518.14 o 
   3   6  11      265.54      157.02    105.60 o 
   4   6  11     1574.19     1753.17    184.92 o 
   5   6  11     2958.80     2921.18    233.28 o 
   6   6  11     3443.15     3875.45    334.93 o 
   7   6  11     2133.33     2221.61    481.29 o 
   8   6  11       44.08     -160.07    167.59 o 
   9   6  11      725.83      794.57    209.11 o 
  10   6  11      109.59      -84.98    168.98 o 
  11   6  11      643.21     1309.84    467.84 o 
  12   6  11      902.70     1027.16    477.45 o 
  13   6  11      768.87      775.02    339.37 o 
  14   6  11      692.04      920.89    676.76 o 
  15   6  11       23.03      284.56    283.81 o 
 -19   7  11       26.13     -143.73    177.34 o 
 -18   7  11      625.93      480.08    282.08 o 
 -17   7  11       30.70      171.49    180.12 o 
 -16   7  11      602.68      549.01    202.86 o 
 -15   7  11      697.40      607.76    236.36 o 
 -14   7  11      175.31       73.61    157.87 o 
 -13   7  11     2527.08     2471.06    361.55 o 
 -12   7  11      132.25       95.82    109.17 o 
 -11   7  11     4848.92     5076.37    357.31 o 
 -10   7  11      491.47      392.75    113.24 o 
  -9   7  11     3758.41     3707.45    221.26 o 
  -8   7  11      442.93      601.23    104.32 o 
  -7   7  11     3656.61     3955.41    217.39 o 
  -6   7  11     4416.64     4708.25    398.91 o 
  -5   7  11      971.56     1180.50    127.38 o 
  -4   7  11     5060.01     5779.77    244.99 o 
  -3   7  11     2238.53     2182.45    155.83 o 
  -2   7  11     1628.32     1751.38    139.52 o 
  -1   7  11     2549.00     3120.43    358.76 o 
   0   7  11     1320.81     1299.48    142.56 o 
   1   7  11     6985.88     7827.79    321.23 o 
   2   7  11      159.51      168.84    107.38 o 
   3   7  11     7896.03     9221.01    549.59 o 
   4   7  11      829.58      806.12    182.92 o 
   5   7  11     3504.74     3951.06    335.91 o 
   6   7  11      735.03     1109.07    219.85 o 
   7   7  11       93.68     -105.39    144.38 o 
   8   7  11     1559.40     1673.82    261.31 o 
   9   7  11      114.44      -80.71    148.95 o 
  10   7  11     1820.46     2415.05    313.66 o 
  11   7  11      656.70      460.54    225.36 o 
  12   7  11      665.47      604.37    394.49 o 
  13   7  11      599.32      132.51    266.48 o 
  14   7  11       39.09      349.99    317.82 o 
  15   7  11      682.77      411.08    395.59 o 
 -19   8  11      432.35      302.33    285.91 o 
 -18   8  11        3.39     -113.49    173.07 o 
 -17   8  11      745.12      476.01    224.79 o 
 -16   8  11       50.90       -0.33    195.62 o 
 -15   8  11      733.53     1060.13    230.73 o 
 -14   8  11     1720.58     1497.46    246.12 o 
 -13   8  11      446.16      418.12    180.93 o 
 -12   8  11     3092.57     2810.62    243.64 o 
 -11   8  11       14.61       12.08    107.19 o 
 -10   8  11     1203.89     1118.93    152.30 o 
  -9   8  11      362.54      243.48    110.09 o 
  -8   8  11     4648.12     5142.38    269.97 o 
  -7   8  11     3051.73     3378.99    238.16 o 
  -6   8  11     1947.68     1915.00    161.80 o 
  -5   8  11     2681.82     2948.20    172.85 o 
  -4   8  11      658.83      661.29    101.76 o 
  -3   8  11     2812.27     2732.75    177.96 o 
  -2   8  11     1590.56     1227.64    148.14 o 
  -1   8  11      376.43      469.63    158.33 o 
   0   8  11     8561.16     8464.65    530.74 o 
   1   8  11      104.53      134.00    116.43 o 
   2   8  11    14964.20    15690.60    665.62 o 
   3   8  11       45.32      -46.88    135.78 o 
   4   8  11     7675.06     7861.90    684.12 o 
   5   8  11      407.52      554.82    186.63 o 
   6   8  11     1323.35     1494.35    252.35 o 
   7   8  11     1555.12     1787.09    327.79 o 
   8   8  11       49.48       36.32    171.26 o 
   9   8  11     2769.39     3019.47    413.39 o 
  10   8  11      264.81      258.87    200.67 o 
  11   8  11      743.90      470.50    287.45 o 
  12   8  11      255.84      136.58    187.58 o 
  13   8  11      583.02      951.93    356.34 o 
  14   8  11      615.02      924.79    347.71 o 
 -18   9  11      327.43      486.01    243.09 o 
 -17   9  11       68.31       34.90    198.00 o 
 -16   9  11      516.98      326.13    196.19 o 
 -15   9  11      290.90      258.63    188.28 o 
 -14   9  11      107.57      282.43    182.98 o 
 -13   9  11     3455.67     3886.76    379.88 o 
 -12   9  11        4.72       85.84    149.61 o 
 -11   9  11     2783.21     2903.76    252.81 o 
 -10   9  11      858.79      931.45    148.25 o 
  -9   9  11     1168.34     1137.48    153.17 o 
  -8   9  11     1752.06     2193.73    255.36 o 
  -7   9  11     4836.95     5210.41    304.57 o 
  -6   9  11     6848.70     8033.81    364.55 o 
  -5   9  11      370.07      304.36    104.80 o 
  -4   9  11     5893.14     6045.77    254.11 o 
  -3   9  11      361.92      355.85    107.54 o 
  -2   9  11     2167.85     2517.67    205.25 o 
  -1   9  11     4939.45     5395.07    327.82 o 
   0   9  11     1263.79     1346.26    210.55 o 
   1   9  11     6355.04     7561.86    391.38 o 
   2   9  11       27.86      -74.94    143.42 o 
   3   9  11     5899.46     7068.30    681.93 o 
   4   9  11      195.23      426.93    182.16 o 
   5   9  11     3069.39     3212.45    332.07 o 
   6   9  11     1048.17      925.63    279.44 o 
   7   9  11      401.60       41.84    181.73 o 
   8   9  11     2220.35     1549.90    286.21 o 
   9   9  11       52.58      399.92    212.26 o 
  10   9  11     1273.87      949.39    252.36 o 
  11   9  11      235.89      382.47    193.89 o 
  12   9  11      657.78      809.59    231.38 o 
  13   9  11      683.69      631.87    276.73 o 
  14   9  11       44.68      249.60    348.58 o 
 -17  10  11      470.25      397.79    237.73 o 
 -16  10  11      138.16        9.83    198.84 o 
 -15  10  11      675.91      703.44    223.45 o 
 -14  10  11      839.24      560.45    212.49 o 
 -13  10  11       60.92       65.73    163.68 o 
 -12  10  11     1986.98     1817.87    295.83 o 
 -11  10  11        8.08       48.30    158.74 o 
 -10  10  11     1090.33     1492.92    199.97 o 
  -9  10  11      836.93     1046.48    159.63 o 
  -8  10  11     1636.60     1677.49    226.10 o 
  -7  10  11     1944.59     2384.14    201.99 o 
  -6  10  11      804.35      979.53    165.97 o 
  -5  10  11     6475.98     6674.43    350.70 o 
  -4  10  11        2.56       45.76    116.29 o 
  -3  10  11     1657.41     1661.15    225.70 o 
  -2  10  11     1582.08     1825.76    220.16 o 
  -1  10  11     1776.37     2116.29    236.88 o 
   0  10  11     4342.98     4656.24    504.28 o 
   1  10  11       30.60      183.25    159.95 o 
   2  10  11     3433.87     3619.14    347.43 o 
   3  10  11      231.84       39.98    166.11 o 
   4  10  11     3133.11     4009.30    483.39 o 
   5  10  11     1428.95     2446.75    325.40 o 
   6  10  11      638.45      501.64    241.13 o 
   7  10  11     2424.63     2091.57    474.73 o 
   8  10  11       14.07      -56.29    179.80 o 
   9  10  11     2642.04     2308.23    336.95 o 
  10  10  11       21.76     -198.70    198.70 o 
  11  10  11     1526.94     1986.32    297.11 o 
  12  10  11      300.34      490.35    279.03 o 
  13  10  11       18.12     -101.30    210.21 o 
 -16  11  11      261.95      334.08    223.28 o 
 -15  11  11       69.75      148.96    201.36 o 
 -14  11  11      437.37      449.04    209.91 o 
 -13  11  11     1112.20      748.70    387.31 o 
 -12  11  11        6.89      -68.82    164.69 o 
 -11  11  11     1411.08     1531.76    221.50 o 
 -10  11  11       56.43     -104.20    127.69 o 
  -9  11  11      892.83     1261.75    199.66 o 
  -8  11  11      632.95      664.07    156.29 o 
  -7  11  11      253.34      170.03    126.40 o 
  -6  11  11     5369.20     5329.38    330.24 o 
  -5  11  11      241.22      284.94    139.93 o 
  -4  11  11      909.69     1013.94    207.87 o 
  -3  11  11       72.60      249.01    153.72 o 
  -2  11  11     3561.36     3542.73    309.68 o 
  -1  11  11     1783.86     1664.67    229.88 o 
   0  11  11      479.96      390.89    164.03 o 
   1  11  11     2532.17     2806.77    572.23 o 
   2  11  11      562.39      416.55    186.85 o 
   3  11  11     2931.90     3484.31    367.82 o 
   4  11  11      613.28      682.01    213.51 o 
   5  11  11      780.63      458.28    233.03 o 
   6  11  11     1342.82     1011.89    361.25 o 
   7  11  11      993.02     1184.96    259.27 o 
   8  11  11     2340.90     2043.41    316.28 o 
   9  11  11       13.05      -80.92    200.00 o 
  10  11  11      654.22      795.27    228.28 o 
  11  11  11       85.39      172.52    199.43 o 
  12  11  11       95.47      175.80    216.69 o 
 -15  12  11      238.39      268.13    203.88 o 
 -14  12  11       94.98      428.50    198.86 o 
 -13  12  11       38.78       63.22    164.30 o 
 -12  12  11      928.73      787.63    257.51 o 
 -11  12  11      127.52      -67.36    185.68 o 
 -10  12  11     1348.87     1062.70    256.78 o 
  -9  12  11      564.03      626.27    235.54 o 
  -8  12  11      807.88     1036.27    245.78 o 
  -7  12  11     1761.11     2344.24    411.86 o 
  -6  12  11        1.19       89.73    144.16 o 
  -5  12  11     1613.93     2555.58    333.58 o 
  -4  12  11        8.67      -70.15    182.47 o 
  -3  12  11     1716.76     1426.15    232.73 o 
  -2  12  11      444.93      780.94    198.95 o 
  -1  12  11     1047.87      935.36    215.73 o 
   0  12  11      533.15      809.05    238.37 o 
   1  12  11        0.78     -122.90    208.82 o 
   2  12  11     1187.49      563.64    297.79 o 
   3  12  11       29.25      -21.14    225.38 o 
   4  12  11      901.86      680.97    424.30 o 
   5  12  11     1418.14     1571.09    505.20 o 
   6  12  11      335.07      229.03    257.51 o 
   7  12  11      776.01      256.69    418.80 o 
   8  12  11      145.97      186.65    186.73 o 
   9  12  11      713.82      577.18    224.96 o 
  10  12  11      167.48       69.23    206.16 o 
  11  12  11      238.10      -69.00    201.62 o 
 -14  13  11      180.74      562.22    258.23 o 
 -13  13  11       67.93       28.11    222.26 o 
 -12  13  11       33.31       85.18    221.90 o 
 -11  13  11      601.21      803.03    256.26 o 
 -10  13  11      177.42      184.70    205.76 o 
  -9  13  11      628.10      511.20    250.45 o 
  -8  13  11      315.51       70.19    210.80 o 
  -7  13  11      301.08      304.24    203.56 o 
  -6  13  11      875.54      665.53    661.79 o 
  -5  13  11       86.41      377.02    477.73 o 
  -4  13  11      388.22      -73.46    244.98 o 
  -3  13  11       45.19      325.01    216.71 o 
  -2  13  11      595.16      357.27    212.88 o 
  -1  13  11      289.82      485.97    243.63 o 
   0  13  11      246.63      -43.21    266.95 o 
   1  13  11      821.81     1074.12    545.17 o 
   2  13  11      322.11      351.63    399.43 o 
   3  13  11      566.15      301.09    372.51 o 
   4  13  11      764.98      471.13    455.20 o 
   5  13  11     1027.59     1071.39    530.20 o 
   6  13  11      572.46      738.71    487.62 o 
   7  13  11      107.94     -281.31    372.79 o 
   8  13  11      570.33     -246.42    351.36 o 
   9  13  11        4.73      353.21    321.18 o 
  10  13  11      551.49      451.31    281.50 o 
 -13  14  11       51.96      372.61    258.94 o 
 -12  14  11      203.41      405.16    254.95 o 
 -11  14  11       16.07     -210.09    210.09 o 
 -10  14  11      373.41      485.84    369.89 o 
  -9  14  11       49.51      280.44    219.64 o 
  -8  14  11      266.94      358.39    221.95 o 
  -7  14  11      294.15      435.73    292.48 o 
  -6  14  11      115.09      139.55    376.08 o 
  -5  14  11      436.79      897.77    465.37 o 
  -4  14  11      140.24      -40.93    346.96 o 
  -3  14  11      935.67      281.03    418.94 o 
  -2  14  11       90.64       88.18    372.24 o 
  -1  14  11       94.20      649.97    455.75 o 
   0  14  11      723.54      864.53    490.36 o 
   1  14  11       79.93     -187.90    315.37 o 
   2  14  11      446.02      580.75    451.90 o 
   3  14  11       99.01      136.81    431.85 o 
   4  14  11      679.45     1342.80    570.86 o 
   5  14  11      103.94       54.12    410.42 o 
   6  14  11      114.98      286.53    436.80 o 
   7  14  11      194.71       57.42    388.17 o 
   8  14  11        1.33      -42.86    431.58 o 
 -11  15  11      347.57        4.04    341.90 o 
 -10  15  11       27.66       41.76    240.08 o 
  -9  15  11      147.36      396.28    263.16 o 
  -8  15  11       85.76     -171.11    300.02 o 
  -7  15  11      175.75       17.31    405.75 o 
  -6  15  11      110.88       96.70    374.16 o 
  -5  15  11        9.94      276.91    438.72 o 
  -4  15  11      594.21      385.15    448.88 o 
  -3  15  11        2.09        4.67    423.61 o 
  -2  15  11       61.00     -270.87    340.65 o 
  -1  15  11      249.58      -83.24    396.96 o 
   0  15  11       32.66      123.90    397.24 o 
   1  15  11      374.41      159.88    441.47 o 
   2  15  11       11.93      447.51    432.95 o 
   3  15  11      160.74     -340.10    340.10 o 
   4  15  11        8.69       36.26    460.70 o 
   5  15  11       29.16      466.74    454.65 o 
   6  15  11      174.61      -60.16    419.21 o 
  -9  16  11        5.92     -200.04    296.24 o 
  -8  16  11        5.35      805.74    476.35 o 
  -7  16  11       26.39      290.65    474.16 o 
  -6  16  11        0.61      165.93    419.21 o 
  -5  16  11       79.50     -362.07    369.22 o 
  -4  16  11        0.09      -75.00    420.31 o 
  -3  16  11       52.89     -185.98    466.74 o 
  -2  16  11      147.41      254.93    463.17 o 
  -1  16  11       16.46     -112.63    421.14 o 
   0  16  11      182.96      740.08    503.55 o 
   1  16  11        0.27      592.83    479.38 o 
   2  16  11       68.95     -375.53    415.92 o 
   3  16  11       48.43     -176.09    452.73 o 
   4  16  11      104.08      -54.67    470.59 o 
  -4  17  11       52.97      376.08    559.32 o 
  -3  17  11        8.45      265.10    471.68 o 
  -2  17  11       49.00     -394.21    404.93 o 
  -1  17  11      142.62     -442.02    442.02 o 
 -21   0  12       25.66      -28.74    262.90 o 
 -20   0  12      921.00      850.02    851.20 o 
 -19   0  12      383.31      430.26    231.62 o 
 -18   0  12       94.81       12.91    199.15 o 
 -17   0  12      814.72      251.36    191.41 o 
 -16   0  12       14.80      193.01    181.03 o 
 -15   0  12     3283.51     2571.52    290.46 o 
 -14   0  12      812.78      442.87    155.94 o 
 -13   0  12     2485.36     2319.24    259.79 o 
 -12   0  12     1528.62      966.01    178.76 o 
 -11   0  12     6564.03     6901.14    482.71 o 
 -10   0  12    10833.45    10293.43    783.96 o 
  -9   0  12     2611.08     2589.03    272.77 o 
  -8   0  12    13370.94    13429.79    542.56 o 
  -7   0  12      217.92      278.00    107.97 o 
  -6   0  12    10558.81     8719.10    597.57 o 
  -5   0  12     5290.17     5048.98    279.53 o 
  -4   0  12     6274.31     5990.46    296.09 o 
  -3   0  12    36309.73    33558.30   1067.79 o 
  -2   0  12      624.42      588.94    124.39 o 
  -1   0  12     1581.25     1640.80     99.59 o 
   0   0  12     7361.84     8441.69    715.08 o 
   1   0  12    45332.99    41938.13   2314.74 o 
   2   0  12    24986.40    27258.23   1619.71 o 
   3   0  12      805.58      813.15    255.48 o 
   4   0  12    15737.70    15108.73   1049.68 o 
   5   0  12      134.75      125.54    230.49 o 
   6   0  12     6029.87     6475.01    699.97 o 
   7   0  12      369.87      722.77    281.03 o 
   8   0  12     3532.19     4151.75    589.81 o 
   9   0  12     2985.01     4272.63    635.14 o 
  10   0  12     1353.43      692.83    356.85 o 
  11   0  12     3528.23     4789.37    708.76 o 
  12   0  12        0.33       23.90    290.10 o 
  13   0  12     2669.58     3104.82    628.55 o 
  14   0  12       14.34      -89.56    339.27 o 
  15   0  12     1153.70     1370.19    366.60 o 
  16   0  12      389.03      608.94    366.36 o 
 -21   1  12      663.28      437.58    204.71 o 
 -20   1  12       55.07     -121.53    151.63 o 
 -19   1  12      915.27     1046.48    208.61 o 
 -18   1  12      240.18       85.73    138.21 o 
 -17   1  12      446.90      645.67    164.55 o 
 -16   1  12     1213.93     1017.48    180.14 o 
 -15   1  12       72.73       91.98     96.29 o 
 -14   1  12     2350.61     2165.73    182.15 o 
 -13   1  12      268.97      106.06     87.47 o 
 -12   1  12     3696.72     3632.99    216.72 o 
 -11   1  12     2682.41     2479.79    247.30 o 
 -10   1  12     1255.48     1509.34    171.34 o 
  -9   1  12     8443.41     7430.28    281.93 o 
  -8   1  12      107.14       46.15     68.22 o 
  -7   1  12    10717.37    11082.18    327.78 o 
  -6   1  12     2058.48     1817.45    128.88 o 
  -5   1  12     7390.75     7354.90    243.35 o 
  -4   1  12     9659.91     9911.61    344.51 o 
  -3   1  12     1827.48     1733.56    108.54 o 
  -2   1  12    20358.29    20163.16    413.18 o 
  -1   1  12      116.26      100.04     39.78 o 
   0   1  12    17417.94    17344.02    503.81 o 
   1   1  12     5726.87     5787.17    538.74 o 
   2   1  12    15834.50    16010.15    598.86 o 
   3   1  12    16089.86    14597.61    881.28 o 
   4   1  12     1685.81     1656.33    187.60 o 
   5   1  12     5365.04     4763.61    519.76 o 
   6   1  12      138.81       52.86    235.16 o 
   7   1  12    10162.48     9321.54    613.16 o 
   8   1  12       27.20     -134.55    142.11 o 
   9   1  12      455.35      455.90    201.72 o 
  10   1  12     3588.96     3822.07    427.02 o 
  11   1  12      640.29       92.47    369.35 o 
  12   1  12     2977.78     3686.65    454.63 o 
  13   1  12       66.23     -184.52    184.52 o 
  14   1  12     1797.83     2194.00    402.66 o 
  15   1  12      131.37      307.80    217.90 o 
  16   1  12      178.84      161.53    219.85 o 
 -21   2  12        4.29      -33.81    178.55 o 
 -20   2  12      885.99      684.80    204.23 o 
 -19   2  12      156.58      110.08    154.89 o 
 -18   2  12     1093.42     1121.98    312.73 o 
 -17   2  12      934.13      736.10    173.94 o 
 -16   2  12      263.46      213.64    126.71 o 
 -15   2  12     1249.75     1689.00    406.37 o 
 -14   2  12       20.66       21.79     90.09 o 
 -13   2  12     3734.85     3630.20    330.71 o 
 -12   2  12     1951.96     1834.29    160.18 o 
 -11   2  12     2520.48     2378.44    171.60 o 
 -10   2  12     5677.03     5525.77    251.31 o 
  -9   2  12      537.26      304.70     86.32 o 
  -8   2  12     7842.84     8279.15    339.43 o 
  -7   2  12      699.06      621.05     92.56 o 
  -6   2  12    16797.17    15950.98    424.60 o 
  -5   2  12     1504.50     1537.22    117.02 o 
  -4   2  12     3357.57     3216.81    169.64 o 
  -3   2  12    12365.71    13313.91    352.18 o 
  -2   2  12      104.58      136.39     53.15 o 
  -1   2  12    10180.87    10530.72    260.54 o 
   0   2  12     1272.48     1500.31    115.34 o 
   1   2  12    20005.62    19135.54    573.43 o 
   2   2  12     5177.83     5250.32    284.62 o 
   3   2  12     5391.92     5025.68    310.94 o 
   4   2  12     8335.77     8864.54    425.44 o 
   5   2  12       18.28      -92.78    101.86 o 
   6   2  12     4956.42     5304.18    447.73 o 
   7   2  12      107.52      324.42    181.11 o 
   8   2  12     7181.48     7057.59    554.78 o 
   9   2  12      677.34      558.79    204.24 o 
  10   2  12      218.09      584.32    377.05 o 
  11   2  12     2805.29     3377.67    644.75 o 
  12   2  12        8.11      104.93    217.18 o 
  13   2  12     1850.60     1551.48    353.55 o 
  14   2  12       36.46      -63.86    243.62 o 
  15   2  12      816.02      939.94    250.98 o 
  16   2  12      486.67      -59.72    220.49 o 
 -21   3  12      466.77      215.62    185.36 o 
 -20   3  12       50.23      -36.75    160.05 o 
 -19   3  12      302.10      132.44    215.39 o 
 -18   3  12      563.55      852.90    186.70 o 
 -17   3  12      343.46      290.53    169.83 o 
 -16   3  12      714.22     1192.32    184.05 o 
 -15   3  12      332.05      202.88    107.26 o 
 -14   3  12     5206.48     5647.99    306.08 o 
 -13   3  12     1718.45     1880.36    166.69 o 
 -12   3  12     1612.85     1452.59    189.65 o 
 -11   3  12     4486.38     4630.34    241.39 o 
 -10   3  12     2201.87     2241.41    166.29 o 
  -9   3  12    10287.52    10617.73    388.84 o 
  -8   3  12      492.05      505.32     96.72 o 
  -7   3  12    11015.45    11004.33    333.06 o 
  -6   3  12      725.85      720.25     92.53 o 
  -5   3  12    15590.22    15662.55    415.76 o 
  -4   3  12     5440.69     5381.97    231.17 o 
  -3   3  12     1684.87     1927.63    124.86 o 
  -2   3  12     7746.17     7246.64    375.62 o 
  -1   3  12      186.14      143.04     56.44 o 
   0   3  12    13690.89    13337.94    397.78 o 
   1   3  12       77.98       20.70     78.53 o 
   2   3  12     9600.27     9942.89    368.56 o 
   3   3  12     2016.25     2061.09    210.74 o 
   4   3  12      455.88      492.97    140.59 o 
   5   3  12     5042.89     5315.60    431.34 o 
   6   3  12      166.85      -48.51    121.25 o 
   7   3  12     3996.86     3496.49    565.91 o 
   8   3  12     2644.44     2779.03    525.80 o 
   9   3  12     2680.97     2031.83    330.24 o 
  10   3  12     1439.18     1170.82    451.08 o 
  11   3  12      148.04      217.55    206.28 o 
  12   3  12     2251.35     2081.44    649.15 o 
  13   3  12       19.77      417.31    258.30 o 
  14   3  12      579.12      818.24    222.70 o 
  15   3  12      260.48      255.49    303.25 o 
  16   3  12      551.43      201.11    331.08 o 
 -20   4  12      354.57      244.56    201.56 o 
 -19   4  12       10.15      -91.76    168.88 o 
 -18   4  12      603.09      687.57    179.71 o 
 -17   4  12      578.41      226.97    153.21 o 
 -16   4  12      731.22      530.54    157.41 o 
 -15   4  12      728.10      740.64    151.01 o 
 -14   4  12       10.44       60.44     96.75 o 
 -13   4  12     2431.30     2163.51    247.25 o 
 -12   4  12      567.69      477.18    108.72 o 
 -11   4  12      940.72      864.98    118.53 o 
 -10   4  12     2284.91     2247.94    168.74 o 
  -9   4  12      251.94      183.15     87.57 o 
  -8   4  12     4734.08     5006.18    234.19 o 
  -7   4  12       38.61       30.25     69.64 o 
  -6   4  12     6740.98     6366.92    274.29 o 
  -5   4  12     4359.02     4368.03    200.63 o 
  -4   4  12     2477.27     3253.50    190.92 o 
  -3   4  12     7548.26     7558.28    250.88 o 
  -2   4  12      123.99       80.15     66.93 o 
  -1   4  12     8874.21     8912.66    304.99 o 
   0   4  12      914.91      785.09    137.75 o 
   1   4  12    10899.51    10993.01    407.45 o 
   2   4  12     1692.09     1670.06    157.81 o 
   3   4  12     1613.20     1853.80    171.28 o 
   4   4  12     4119.88     4674.49    734.48 o 
   5   4  12     3722.78     3441.05    484.85 o 
   6   4  12     6421.73     7212.11    424.18 o 
   7   4  12     1362.15     1141.54    203.57 o 
   8   4  12     4916.72     5468.54    484.67 o 
   9   4  12     1091.80     1455.72    389.41 o 
  10   4  12      517.27      139.19    175.22 o 
  11   4  12     1033.14      976.72    267.05 o 
  12   4  12      327.08      528.82    364.55 o 
  13   4  12     1036.32     1130.72    459.32 o 
  14   4  12      280.46      231.71    279.86 o 
  15   4  12      188.97      346.57    334.19 o 
 -20   5  12        5.67     -186.11    186.11 o 
 -19   5  12      204.65      132.56    202.58 o 
 -18   5  12      204.12      -31.42    177.77 o 
 -17   5  12      391.35      134.25    254.43 o 
 -16   5  12      440.75      427.54    157.39 o 
 -15   5  12       79.25       61.28    174.54 o 
 -14   5  12     1808.19     1921.42    289.66 o 
 -13   5  12      166.31       84.49     97.58 o 
 -12   5  12     1057.84      923.36    136.32 o 
 -11   5  12      679.23      555.96    110.01 o 
 -10   5  12      165.15       -5.09     82.10 o 
  -9   5  12     1607.39     1803.99    150.63 o 
  -8   5  12      459.98      342.14    105.27 o 
  -7   5  12     7733.79     7107.31    305.14 o 
  -6   5  12     1335.10     1128.92    121.73 o 
  -5   5  12     2478.56     2679.48    166.56 o 
  -4   5  12     5594.27     5462.76    242.94 o 
  -3   5  12     2763.73     2864.04    166.10 o 
  -2   5  12     3703.61     3770.90    215.99 o 
  -1   5  12      661.17      749.51    108.98 o 
   0   5  12     1072.53      864.86    112.77 o 
   1   5  12      166.44      124.96     99.69 o 
   2   5  12     1929.20     1883.43    213.80 o 
   3   5  12     1680.03     1784.63    298.34 o 
   4   5  12      258.68      486.31    145.89 o 
   5   5  12     4626.82     4706.12    956.69 o 
   6   5  12       24.64      105.53    139.95 o 
   7   5  12     1921.80     2117.08    320.03 o 
   8   5  12     1112.11     1169.18    225.82 o 
   9   5  12     2706.35     4053.96    665.91 o 
  10   5  12      634.37      299.44    311.53 o 
  11   5  12       23.35      145.32    293.12 o 
  12   5  12      831.23      740.90    428.28 o 
  13   5  12       11.86      -94.50    357.13 o 
  14   5  12      183.49     1036.06    471.13 o 
  15   5  12      322.14      456.48    356.69 o 
 -20   6  12      112.90     -178.78    190.94 o 
 -19   6  12       28.49        8.06    196.54 o 
 -18   6  12       79.23      -92.36    170.28 o 
 -17   6  12      259.41      405.01    191.92 o 
 -16   6  12      100.91      -82.06    153.61 o 
 -15   6  12      853.78      870.02    207.41 o 
 -14   6  12       65.00       51.29    162.50 o 
 -13   6  12     1329.83     1430.84    173.42 o 
 -12   6  12       14.68      -80.73    103.46 o 
 -11   6  12      411.44      381.61    116.88 o 
 -10   6  12      252.36      168.39    147.47 o 
  -9   6  12       13.64      -56.44     77.24 o 
  -8   6  12     1162.15     1325.81    135.21 o 
  -7   6  12     1641.95     1663.67    147.89 o 
  -6   6  12     3459.84     3806.10    230.24 o 
  -5   6  12     1370.41     1667.05    163.30 o 
  -4   6  12     4837.60     4611.85    216.02 o 
  -3   6  12      751.35      705.78    100.64 o 
  -2   6  12      151.21       75.29     76.92 o 
  -1   6  12      341.14      392.13    100.46 o 
   0   6  12      811.29      983.66    176.16 o 
   1   6  12      101.99      -90.92     94.74 o 
   2   6  12     2866.65     3060.65    387.02 o 
   3   6  12       46.93       95.94    112.88 o 
   4   6  12     1029.08     1075.04    181.35 o 
   5   6  12       90.00      166.53    229.75 o 
   6   6  12     4324.09     4159.22    446.26 o 
   7   6  12      358.87      320.00    167.98 o 
   8   6  12       88.39       38.67    207.09 o 
   9   6  12     2317.19     1953.23    284.53 o 
  10   6  12      600.98       48.62    291.75 o 
  11   6  12      362.99      281.86    336.52 o 
  12   6  12        8.12     -264.00    264.00 o 
  13   6  12      399.96      185.71    376.08 o 
  14   6  12      305.60      169.22    298.05 o 
  15   6  12       76.69     -190.35    247.27 o 
 -19   7  12      226.72      155.88    211.30 o 
 -18   7  12       44.89       27.58    188.30 o 
 -17   7  12       69.73      115.69    192.29 o 
 -16   7  12       53.96       -0.54    158.59 o 
 -15   7  12       81.95      -31.49    145.75 o 
 -14   7  12      120.53       72.78    138.01 o 
 -13   7  12       22.24      170.28    122.44 o 
 -12   7  12      267.86      374.11    133.59 o 
 -11   7  12       48.83       41.71    106.38 o 
 -10   7  12      409.38      308.27    112.26 o 
  -9   7  12       52.47      -17.35     81.73 o 
  -8   7  12      845.08      889.21    126.74 o 
  -7   7  12       92.09      210.85     93.87 o 
  -6   7  12     4318.18     4342.59    230.20 o 
  -5   7  12     1309.03     1263.09    165.07 o 
  -4   7  12     1340.57     1579.28    157.19 o 
  -3   7  12      677.88      466.92    102.45 o 
  -2   7  12     2155.61     2425.79    233.71 o 
  -1   7  12      255.61      165.93     98.46 o 
   0   7  12      117.45      115.32     99.58 o 
   1   7  12      741.09      776.49    141.29 o 
   2   7  12       29.61       48.72    205.24 o 
   3   7  12     2126.58     2334.50    261.88 o 
   4   7  12      749.67      414.24    204.12 o 
   5   7  12     1515.87     1614.46    302.85 o 
   6   7  12      298.03      366.14    219.56 o 
   7   7  12      433.44      530.60    244.08 o 
   8   7  12      509.07      449.78    187.26 o 
   9   7  12      237.81      299.25    195.01 o 
  10   7  12      265.16      198.46    197.92 o 
  11   7  12      268.57      224.44    307.13 o 
  12   7  12      143.67     -132.96    328.01 o 
  13   7  12       54.11      -92.90    262.83 o 
  14   7  12       79.36      259.50    426.91 o 
 -19   8  12       35.69     -110.71    206.00 o 
 -18   8  12       53.23       59.21    183.52 o 
 -17   8  12       11.16       62.60    203.59 o 
 -16   8  12        0.74     -118.31    156.13 o 
 -15   8  12       56.96      144.68    175.41 o 
 -14   8  12        5.33     -147.05    147.05 o 
 -13   8  12       70.54       82.14    151.74 o 
 -12   8  12       63.53      178.77    127.35 o 
 -11   8  12      220.53      285.33    128.41 o 
 -10   8  12      817.65      604.28    141.24 o 
  -9   8  12      235.37       81.92    107.47 o 
  -8   8  12        8.94      -98.20     98.20 o 
  -7   8  12      315.78      198.02     99.85 o 
  -6   8  12      537.25      392.17    110.94 o 
  -5   8  12      356.17      435.08    110.33 o 
  -4   8  12     1366.87     1533.17    226.98 o 
  -3   8  12      905.42      750.18    135.85 o 
  -2   8  12      471.40      569.43    121.18 o 
  -1   8  12      272.06      313.34    109.29 o 
   0   8  12       12.92      143.06    139.02 o 
   1   8  12        1.46       96.99    161.10 o 
   2   8  12      344.83      214.07    159.94 o 
   3   8  12     2587.76     2312.99    276.53 o 
   4   8  12       43.30      -71.40    166.61 o 
   5   8  12      733.37      672.53    246.28 o 
   6   8  12        1.07        6.75    194.42 o 
   7   8  12        0.38      -29.09    158.15 o 
   8   8  12       26.67       28.53    199.81 o 
   9   8  12      768.11      792.82    222.71 o 
  10   8  12        6.33       93.46    195.78 o 
  11   8  12        3.95     -187.68    187.68 o 
  12   8  12        1.35      315.80    276.70 o 
  13   8  12       84.91      -70.06    282.88 o 
  14   8  12        1.94     -253.25    253.25 o 
 -18   9  12        1.87      -17.09    208.53 o 
 -17   9  12        1.00       -9.44    188.17 o 
 -16   9  12       58.74       92.92    182.26 o 
 -15   9  12       79.38      -67.17    179.52 o 
 -14   9  12        4.27      -36.33    149.17 o 
 -13   9  12       82.69      110.29    164.18 o 
 -12   9  12        0.33     -136.72    136.72 o 
 -11   9  12      211.91      159.91    125.93 o 
 -10   9  12      566.76      628.68    135.34 o 
  -9   9  12     1639.25     1391.67    168.14 o 
  -8   9  12       32.90      -65.60    105.74 o 
  -7   9  12       68.39      -28.21    107.20 o 
  -6   9  12      158.74       74.28    112.02 o 
  -5   9  12       72.12      123.10    113.14 o 
  -4   9  12       78.79      100.55     98.24 o 
  -3   9  12        6.79      -12.16    142.75 o 
  -2   9  12        0.59       60.06    126.26 o 
  -1   9  12        0.35      -47.99    124.64 o 
   0   9  12      332.83      -68.20    131.53 o 
   1   9  12       41.98      216.12    154.14 o 
   2   9  12      121.72      303.28    164.99 o 
   3   9  12       64.01      121.52    158.58 o 
   4   9  12       44.90      220.07    204.43 o 
   5   9  12       17.58     -156.67    175.46 o 
   6   9  12       43.38        2.92    202.11 o 
   7   9  12       36.58       42.54    223.54 o 
   8   9  12      524.90      565.85    220.73 o 
   9   9  12      134.37       50.85    311.20 o 
  10   9  12        6.75      -60.20    201.53 o 
  11   9  12      252.89      259.27    237.28 o 
  12   9  12       63.65      254.67    256.16 o 
  13   9  12       56.39        1.19    304.57 o 
 -17  10  12        5.64        2.72    209.93 o 
 -16  10  12        0.10      -56.85    188.73 o 
 -15  10  12        7.86       -9.24    168.40 o 
 -14  10  12      178.10      296.77    198.51 o 
 -13  10  12      243.90      689.86    211.96 o 
 -12  10  12       13.42       63.72    174.88 o 
 -11  10  12       10.79      103.98    147.91 o 
 -10  10  12        0.14        4.84    118.25 o 
  -9  10  12       22.07      -59.97    114.03 o 
  -8  10  12       51.75      -41.63    110.35 o 
  -7  10  12      347.92      591.53    144.98 o 
  -6  10  12      729.09      867.74    170.39 o 
  -5  10  12      131.03      123.36    127.40 o 
  -4  10  12      155.25       50.77    167.09 o 
  -3  10  12        9.93     -147.63    147.63 o 
  -2  10  12       48.62      -15.21    152.45 o 
  -1  10  12      147.28      125.47    207.12 o 
   0  10  12       71.82      180.92    187.03 o 
   1  10  12      193.37      113.72    166.33 o 
   2  10  12      283.30      355.32    183.84 o 
   3  10  12      691.95      778.04    209.23 o 
   4  10  12        0.98      163.85    205.47 o 
   5  10  12       24.09       40.58    221.50 o 
   6  10  12      675.82     1072.75    315.48 o 
   7  10  12       50.61      502.49    272.50 o 
   8  10  12        1.63      -13.01    195.61 o 
   9  10  12        0.05     -186.02    186.02 o 
  10  10  12       18.77        6.41    209.24 o 
  11  10  12        0.05      -67.44    191.28 o 
  12  10  12       11.53      -23.73    202.86 o 
 -16  11  12        0.35       24.02    210.37 o 
 -15  11  12       14.02       17.14    190.46 o 
 -14  11  12       88.99      237.04    207.98 o 
 -13  11  12       31.22      123.78    192.28 o 
 -12  11  12      290.03      165.53    183.87 o 
 -11  11  12        2.44     -100.85    165.01 o 
 -10  11  12       56.34      -15.14    133.27 o 
  -9  11  12       25.14      -19.14    132.97 o 
  -8  11  12      176.08       60.61    125.40 o 
  -7  11  12       23.67      -97.04    132.00 o 
  -6  11  12       20.38      207.16    145.04 o 
  -5  11  12     1051.79     1347.48    258.81 o 
  -4  11  12      596.05      236.89    202.33 o 
  -3  11  12      180.44       44.22    150.80 o 
  -2  11  12        1.36       10.69    172.36 o 
  -1  11  12      180.34      191.22    234.60 o 
   0  11  12       89.92       12.11    232.18 o 
   1  11  12        0.42     -223.98    223.98 o 
   2  11  12      253.05       62.21    171.12 o 
   3  11  12      739.31      895.61    481.15 o 
   4  11  12      261.61      213.54    230.36 o 
   5  11  12      190.56      216.61    240.10 o 
   6  11  12      393.22      600.42    262.97 o 
   7  11  12      307.57      193.56    262.53 o 
   8  11  12       16.49      -45.77    328.15 o 
   9  11  12       34.57     -178.56    210.33 o 
  10  11  12        4.12      -61.47    201.69 o 
  11  11  12      125.12      108.52    218.80 o 
 -15  12  12       17.60      141.59    185.83 o 
 -14  12  12       12.28      -39.95    172.81 o 
 -13  12  12      349.74      423.24    227.85 o 
 -12  12  12        8.32     -158.61    188.52 o 
 -11  12  12       80.78      -39.28    188.80 o 
 -10  12  12      194.47      362.89    393.88 o 
  -9  12  12       38.75       35.57    181.58 o 
  -8  12  12      285.84      585.03    214.04 o 
  -7  12  12        2.64     -143.75    143.75 o 
  -6  12  12      910.71     1265.30    344.13 o 
  -5  12  12       39.09     -118.55    177.16 o 
  -4  12  12       50.07       46.86    199.92 o 
  -3  12  12      341.67      209.32    167.20 o 
  -2  12  12      184.74      109.12    184.07 o 
  -1  12  12      236.05      133.39    421.55 o 
   0  12  12        0.75     -172.10    233.74 o 
   1  12  12      276.96      417.45    271.90 o 
   2  12  12       34.42      -67.82    226.46 o 
   3  12  12     1497.89     1835.29    405.75 o 
   4  12  12      113.46      286.80    364.82 o 
   5  12  12       14.22     -219.10    219.10 o 
   6  12  12       16.47      449.51    276.52 o 
   7  12  12      100.29      412.94    291.24 o 
   8  12  12      125.83     -137.00    258.13 o 
   9  12  12      158.05      325.68    258.10 o 
  10  12  12      105.54        9.23    200.94 o 
 -14  13  12        8.94     -137.90    218.14 o 
 -13  13  12      228.63      295.82    244.15 o 
 -12  13  12      485.03      399.09    241.83 o 
 -11  13  12       19.27     -166.05    196.20 o 
 -10  13  12       41.31      -70.69    200.93 o 
  -9  13  12      363.09      183.52    217.76 o 
  -8  13  12       50.36      137.47    207.96 o 
  -7  13  12      373.72      385.95    267.93 o 
  -6  13  12        3.67     -180.76    328.01 o 
  -5  13  12      497.96      186.23    264.62 o 
  -4  13  12      249.25      401.64    447.10 o 
  -3  13  12       28.92      -47.84    352.60 o 
  -2  13  12      229.56     -147.06    226.81 o 
  -1  13  12       12.07     -135.43    316.47 o 
   0  13  12      688.29      289.27    422.24 o 
   1  13  12       34.47      354.93    437.62 o 
   2  13  12      360.43      422.79    350.81 o 
   3  13  12      283.08      -25.00    358.23 o 
   4  13  12        9.67      291.75    437.07 o 
   5  13  12      128.49     -352.73    357.68 o 
   6  13  12        2.08       42.58    412.90 o 
   7  13  12       70.54     -103.02    413.44 o 
   8  13  12       96.20       74.72    430.48 o 
   9  13  12      256.05     -344.45    552.59 o 
 -12  14  12       89.63       71.58    238.97 o 
 -11  14  12      111.21      -91.75    219.12 o 
 -10  14  12      188.96      136.19    231.56 o 
  -9  14  12        1.62      247.40    240.80 o 
  -8  14  12      221.99      205.11    268.54 o 
  -7  14  12        0.10     -112.91    351.36 o 
  -6  14  12      228.03      272.79    399.98 o 
  -5  14  12       62.73      196.97    392.02 o 
  -4  14  12      175.78      -77.19    339.27 o 
  -3  14  12      842.46     1306.27    545.58 o 
  -2  14  12       16.67      -76.10    333.50 o 
  -1  14  12      532.57     -268.95    350.26 o 
   0  14  12       25.67      -17.86    359.33 o 
   1  14  12     1300.37     1459.01    574.70 o 
   2  14  12      218.01      -68.95    382.40 o 
   3  14  12       40.27      493.39    480.20 o 
   4  14  12      437.36      670.30    481.57 o 
   5  14  12       95.18     -120.60    369.77 o 
   6  14  12      128.25      330.48    461.52 o 
   7  14  12       18.94     -159.33    470.04 o 
 -11  15  12      193.91      269.49    477.45 o 
 -10  15  12       61.96     -112.76    310.19 o 
  -9  15  12      283.93      304.95    320.83 o 
  -8  15  12        0.12     -146.15    392.84 o 
  -7  15  12      314.40      678.27    500.80 o 
  -6  15  12       35.24      346.14    437.07 o 
  -5  15  12      381.34      260.43    406.03 o 
  -4  15  12      302.50      629.64    501.35 o 
  -3  15  12      155.99     -156.04    397.79 o 
  -2  15  12      649.04      756.56    488.44 o 
  -1  15  12       43.73      226.91    418.11 o 
   0  15  12      352.50      921.94    543.66 o 
   1  15  12       11.91        3.02    400.26 o 
   2  15  12      229.76      226.91    437.89 o 
   3  15  12      237.96      221.42    476.90 o 
   4  15  12       73.49      454.10    487.62 o 
   5  15  12      152.30      578.00    486.24 o 
   6  15  12        3.20     -191.48    458.50 o 
  -8  16  12      213.58     -397.51    416.19 o 
  -7  16  12        2.75     -380.20    380.20 o 
  -6  16  12      276.52       53.57    428.55 o 
  -5  16  12      176.82     -239.83    411.52 o 
  -4  16  12      268.24     -363.45    437.34 o 
  -3  16  12      250.64      395.86    485.42 o 
  -2  16  12       55.43      262.08    504.65 o 
  -1  16  12      347.55     -305.76    443.11 o 
   0  16  12        0.24     -396.14    400.26 o 
   1  16  12      173.73     -399.43    417.02 o 
   2  16  12       87.78     -345.32    502.73 o 
   3  16  12       45.06     -117.30    438.44 o 
 -21   1  13        3.40     -180.53    180.53 o 
 -20   1  13        2.71       23.24    176.98 o 
 -19   1  13       79.07      -52.26    142.87 o 
 -18   1  13       98.90       47.14    164.04 o 
 -17   1  13       86.61      -18.23    120.47 o 
 -16   1  13        0.54     -106.02    106.02 o 
 -15   1  13      251.70      129.07    188.27 o 
 -14   1  13      267.30      232.36    105.34 o 
 -13   1  13       23.50      126.16     92.25 o 
 -12   1  13      350.08      343.60    122.06 o 
 -11   1  13        7.06      119.01     86.18 o 
 -10   1  13      511.33      488.61     99.95 o 
  -9   1  13      163.29      139.17     80.78 o 
  -8   1  13      612.20      760.95    102.78 o 
  -7   1  13      127.98      120.11     67.10 o 
  -6   1  13        0.43       -6.62     59.94 o 
  -5   1  13       41.10       25.76     57.26 o 
  -4   1  13      944.75     1203.57    138.36 o 
  -3   1  13       37.16      110.84     52.65 o 
  -2   1  13      260.85      225.17     66.82 o 
  -1   1  13      493.51      552.72     67.02 o 
   0   1  13       21.55        3.41     49.32 o 
   1   1  13      221.43      185.38    110.91 o 
   2   1  13        6.25      -34.45    100.80 o 
   3   1  13      334.71      230.45    118.48 o 
   4   1  13       41.18      128.17    138.73 o 
   5   1  13      996.69      769.23    198.06 o 
   6   1  13     1150.60     1043.51    234.65 o 
   7   1  13      144.78      416.29    184.38 o 
   8   1  13       46.69      133.53    172.84 o 
   9   1  13       16.48      104.13    169.67 o 
  10   1  13       88.46      -12.87    177.04 o 
  11   1  13      111.66      185.81    205.69 o 
  12   1  13       52.99      -87.72    195.99 o 
  13   1  13        2.62       -6.38    214.41 o 
  14   1  13       16.01      -36.98    223.20 o 
  15   1  13        0.66       79.95    204.68 o 
 -21   2  13       16.82      -34.46    178.98 o 
 -20   2  13       35.66      152.80    177.05 o 
 -19   2  13       56.47      -67.02    147.06 o 
 -18   2  13       23.41      108.12    149.94 o 
 -17   2  13       72.28        8.61    128.21 o 
 -16   2  13      416.38      291.00    139.34 o 
 -15   2  13        5.12       -3.36     98.31 o 
 -14   2  13       60.27      -34.79     90.84 o 
 -13   2  13       76.11      215.68     93.35 o 
 -12   2  13      608.10      481.70    110.09 o 
 -11   2  13      720.28      766.93    151.75 o 
 -10   2  13      406.73      382.93     98.64 o 
  -9   2  13      405.17      200.12     84.04 o 
  -8   2  13       12.91      -66.35     66.35 o 
  -7   2  13      109.41      249.03     77.36 o 
  -6   2  13      536.97      516.36     90.88 o 
  -5   2  13      611.81      612.59     86.35 o 
  -4   2  13     1320.94     1372.98    109.24 o 
  -3   2  13      603.59      484.25     87.54 o 
  -2   2  13     6804.40     6913.10    245.09 o 
  -1   2  13      228.33      245.36     63.58 o 
   0   2  13      150.08       56.43    106.11 o 
   1   2  13      151.35      194.77    113.18 o 
   2   2  13      845.18      592.79    141.16 o 
   3   2  13     2204.90     2219.61    219.69 o 
   4   2  13      888.08     1114.80    177.63 o 
   5   2  13     1068.72      505.42    182.50 o 
   6   2  13      934.19      722.21    258.92 o 
   7   2  13     2744.65     2520.64    699.70 o 
   8   2  13      572.74      360.15    189.85 o 
   9   2  13      671.10      559.99    208.80 o 
  10   2  13        5.73       43.60    182.21 o 
  11   2  13      113.51     -125.53    277.60 o 
  12   2  13        1.70     -195.83    195.83 o 
  13   2  13      124.84      218.42    241.89 o 
  14   2  13      259.13     -235.19    235.19 o 
  15   2  13       81.48      -61.35    199.83 o 
 -20   3  13       48.71      -14.42    163.78 o 
 -19   3  13      207.60      177.41    167.13 o 
 -18   3  13       17.28       10.58    141.38 o 
 -17   3  13      583.98      477.09    162.88 o 
 -16   3  13       25.30       -9.43    120.61 o 
 -15   3  13      726.53      598.62    130.76 o 
 -14   3  13       32.95      154.46    137.25 o 
 -13   3  13     1024.61      920.48    131.69 o 
 -12   3  13     1585.05     1365.35    145.21 o 
 -11   3  13       10.52       23.55     83.57 o 
 -10   3  13     1802.43     1579.80    192.82 o 
  -9   3  13     1210.79     1258.89    150.01 o 
  -8   3  13     2777.88     2621.76    180.43 o 
  -7   3  13       77.25      109.19     73.76 o 
  -6   3  13      542.00      590.46     95.22 o 
  -5   3  13     1314.52     1206.82    155.04 o 
  -4   3  13       37.99        9.78     67.49 o 
  -3   3  13     1853.66     1975.16    136.33 o 
  -2   3  13        8.78       17.69     59.30 o 
  -1   3  13     2533.96     2684.89    150.68 o 
   0   3  13     1097.51     1282.33    148.80 o 
   1   3  13       59.35       61.48     86.36 o 
   2   3  13     1063.35      900.83    182.67 o 
   3   3  13        0.11      -18.70    103.03 o 
   4   3  13     3612.57     3797.06    294.56 o 
   5   3  13     1210.97     1211.32    187.67 o 
   6   3  13     2678.94     3576.58    399.30 o 
   7   3  13     1489.10     1614.02    289.60 o 
   8   3  13      747.03      694.01    218.64 o 
   9   3  13       85.09      266.65    220.46 o 
  10   3  13        0.01     -154.95    179.10 o 
  11   3  13      763.06      333.98    220.19 o 
  12   3  13      593.63      876.57    504.38 o 
  13   3  13       48.08      259.47    262.18 o 
  14   3  13       98.22     -190.38    332.68 o 
  15   3  13       17.31      249.50    500.67 o 
 -20   4  13      155.72      320.42    216.36 o 
 -19   4  13       33.64       38.48    158.49 o 
 -18   4  13      352.04      194.84    163.52 o 
 -17   4  13       83.35      195.35    141.91 o 
 -16   4  13     1055.40     1583.18    219.29 o 
 -15   4  13      227.99      366.25    140.81 o 
 -14   4  13     1214.05      874.38    137.61 o 
 -13   4  13      892.67      814.93    162.90 o 
 -12   4  13      470.41      429.21    107.93 o 
 -11   4  13     1607.22     1619.27    159.22 o 
 -10   4  13        1.42      -16.89     82.61 o 
  -9   4  13     1308.16     1521.62    207.32 o 
  -8   4  13     1827.92     1809.90    155.15 o 
  -7   4  13     3668.74     3653.72    220.22 o 
  -6   4  13     2804.97     2497.45    211.58 o 
  -5   4  13      393.65      363.05     86.25 o 
  -4   4  13     2284.49     2212.54    176.97 o 
  -3   4  13       62.73      113.21     71.59 o 
  -2   4  13     1991.63     2123.90    197.51 o 
  -1   4  13      678.72      883.54    159.83 o 
   0   4  13      940.95      716.22    126.77 o 
   1   4  13     2833.08     3048.79    342.08 o 
   2   4  13        3.37      102.87    122.16 o 
   3   4  13     4128.11     4103.09    332.36 o 
   4   4  13     2029.22     2213.35    284.06 o 
   5   4  13     6746.24     6816.39    412.72 o 
   6   4  13     1387.74     1390.20    210.81 o 
   7   4  13     2673.24     1961.93    336.25 o 
   8   4  13     1388.29     2245.21    388.72 o 
   9   4  13      209.40      265.36    176.70 o 
  10   4  13      986.60      787.52    461.79 o 
  11   4  13       33.19      255.87    200.83 o 
  12   4  13      458.87      318.67    390.37 o 
  13   4  13      265.27       19.23    314.55 o 
  14   4  13      190.71      743.93    461.52 o 
  15   4  13      206.85     -227.39    298.21 o 
 -20   5  13       74.41       67.16    195.19 o 
 -19   5  13      243.09      583.98    473.38 o 
 -18   5  13       31.02       -4.76    169.43 o 
 -17   5  13      305.71      301.12    171.71 o 
 -16   5  13       51.22      152.24    161.50 o 
 -15   5  13      542.76      358.42    151.58 o 
 -14   5  13      442.74      256.39    132.67 o 
 -13   5  13      755.14      837.32    235.92 o 
 -12   5  13      623.29      551.46    150.68 o 
 -11   5  13       30.78      -15.14     86.74 o 
 -10   5  13     1267.73     1387.08    227.74 o 
  -9   5  13      683.88      589.72    178.22 o 
  -8   5  13      573.18      837.11    129.57 o 
  -7   5  13     5859.32     5884.77    260.06 o 
  -6   5  13     2186.44     2141.63    159.03 o 
  -5   5  13     7361.56     8396.84    296.25 o 
  -4   5  13       26.25      -37.17     70.71 o 
  -3   5  13     5133.45     5081.34    216.81 o 
  -2   5  13      788.05      844.37    177.20 o 
  -1   5  13      929.47      799.41    192.59 o 
   0   5  13     4383.46     4725.20    487.40 o 
   1   5  13     2369.17     2084.61    210.31 o 
   2   5  13     9658.12     9990.62   1064.39 o 
   3   5  13      128.65      177.26    175.62 o 
   4   5  13     5511.24     5501.19    371.08 o 
   5   5  13      540.78      336.47    158.82 o 
   6   5  13      500.27      416.52    167.75 o 
   7   5  13     1850.94     2825.16    297.37 o 
   8   5  13     2979.56     2142.63    320.64 o 
   9   5  13      702.16      753.82    379.93 o 
  10   5  13       61.70      418.66    336.52 o 
  11   5  13      781.46     1207.09    454.10 o 
  12   5  13       69.29     -223.34    326.36 o 
  13   5  13      359.44      510.97    402.46 o 
  14   5  13      319.62      384.61    313.69 o 
 -19   6  13       33.34       22.57    196.69 o 
 -18   6  13      681.66      686.27    217.63 o 
 -17   6  13        6.59       42.45    156.50 o 
 -16   6  13      640.04      567.58    271.82 o 
 -15   6  13      619.07      500.97    317.18 o 
 -14   6  13      630.36     1083.04    254.44 o 
 -13   6  13     1929.10     2192.81    273.17 o 
 -12   6  13      632.05      432.06    130.24 o 
 -11   6  13     2628.77     2635.53    233.11 o 
 -10   6  13      243.10      105.21    101.02 o 
  -9   6  13     1487.83     1371.33    222.58 o 
  -8   6  13      182.98      222.76     97.45 o 
  -7   6  13     3682.87     4520.66    390.81 o 
  -6   6  13     6693.80     7276.43    291.13 o 
  -5   6  13     1301.31     1346.51    130.64 o 
  -4   6  13     2821.91     3606.68    197.07 o 
  -3   6  13      555.33      477.67    100.36 o 
  -2   6  13      918.20     1272.55    140.04 o 
  -1   6  13     1569.57     1777.90    183.52 o 
   0   6  13      575.28      576.51    127.05 o 
   1   6  13     5548.82     6223.21    322.19 o 
   2   6  13      460.82      219.67    197.71 o 
   3   6  13     9646.56     9020.65    475.33 o 
   4   6  13       39.79      -96.05    127.00 o 
   5   6  13     1016.20     1556.38    319.77 o 
   6   6  13     1728.07     1889.83    412.62 o 
   7   6  13      235.21      141.90    206.89 o 
   8   6  13     1413.86     1992.10    335.58 o 
   9   6  13      331.23      279.11    302.19 o 
  10   6  13     1403.10     1054.90    410.97 o 
  11   6  13      249.27      193.12    341.47 o 
  12   6  13     1036.23     2591.65    626.07 o 
  13   6  13      330.97       48.35    402.18 o 
  14   6  13      150.60       61.52    323.33 o 
 -19   7  13      215.15      105.26    209.43 o 
 -18   7  13       33.38      385.97    213.45 o 
 -17   7  13      670.07      894.24    237.75 o 
 -16   7  13       11.24      -30.28    147.63 o 
 -15   7  13      492.23      358.19    184.61 o 
 -14   7  13      997.16      725.31    196.22 o 
 -13   7  13      407.34      423.87    221.81 o 
 -12   7  13     2594.17     3267.77    277.30 o 
 -11   7  13      324.87      313.04    126.52 o 
 -10   7  13     4323.63     3881.02    235.34 o 
  -9   7  13       20.07      -45.38     84.64 o 
  -8   7  13     1957.15     2097.44    210.00 o 
  -7   7  13     1016.49     1032.36    134.34 o 
  -6   7  13     2243.29     2510.71    182.28 o 
  -5   7  13     3735.98     4231.14    224.87 o 
  -4   7  13      398.79      575.99    121.03 o 
  -3   7  13     2888.74     3201.08    213.81 o 
  -2   7  13     2764.69     2748.86    213.47 o 
  -1   7  13     1417.96     1782.42    276.57 o 
   0   7  13     4462.06     4827.72    292.37 o 
   1   7  13     2183.25     2418.84    218.54 o 
   2   7  13     8858.50     8748.91    470.57 o 
   3   7  13       11.48      238.97    185.22 o 
   4   7  13     3727.66     4154.53    435.97 o 
   5   7  13      510.42      120.97    324.85 o 
   6   7  13     1122.38     1001.08    277.44 o 
   7   7  13      937.22      772.15    259.28 o 
   8   7  13      450.24      567.12    263.68 o 
   9   7  13     2490.13     3063.68    363.41 o 
  10   7  13        0.45     -105.76    330.48 o 
  11   7  13     1045.10      579.10    390.37 o 
  12   7  13      211.73      -33.52    334.88 o 
  13   7  13      380.23      611.50    335.51 o 
  14   7  13      437.96      677.82    433.36 o 
 -18   8  13      364.59      627.52    236.64 o 
 -17   8  13        4.98      131.65    195.82 o 
 -16   8  13      419.27      652.53    217.83 o 
 -15   8  13       69.46       87.46    172.89 o 
 -14   8  13      324.17      193.02    165.71 o 
 -13   8  13     1816.16     1845.81    262.96 o 
 -12   8  13      595.51      446.11    148.77 o 
 -11   8  13     3274.36     3054.72    377.50 o 
 -10   8  13      528.04      660.11    146.99 o 
  -9   8  13     2314.64     2342.83    227.84 o 
  -8   8  13      347.69      215.45    149.02 o 
  -7   8  13     3144.05     3236.85    228.41 o 
  -6   8  13     3354.87     3669.31    224.15 o 
  -5   8  13      414.42      335.37    105.34 o 
  -4   8  13     5337.27     5899.33    267.52 o 
  -3   8  13     1539.52     1599.98    169.33 o 
  -2   8  13     5462.92     5956.99    330.93 o 
  -1   8  13     3833.36     3978.88    275.53 o 
   0   8  13     2701.34     2788.32    284.77 o 
   1   8  13     5626.41     6322.62    524.89 o 
   2   8  13     1085.77     1329.01    226.74 o 
   3   8  13     4858.56     5618.24    515.61 o 
   4   8  13        3.14     -170.90    170.90 o 
   5   8  13     3507.32     3463.40    434.74 o 
   6   8  13      597.18     1361.70    307.56 o 
   7   8  13      580.59      495.61    248.65 o 
   8   8  13     1236.86     1619.03    343.68 o 
   9   8  13      422.10      237.18    202.05 o 
  10   8  13     1718.80     1430.61    295.40 o 
  11   8  13      199.88     -105.76    328.01 o 
  12   8  13      534.64      367.57    412.62 o 
  13   8  13      297.20      412.84    349.64 o 
 -18   9  13       10.37      131.37    218.89 o 
 -17   9  13      695.36      466.65    230.63 o 
 -16   9  13       52.31      203.72    183.39 o 
 -15   9  13      474.40      484.79    232.15 o 
 -14   9  13      606.20      371.70    196.60 o 
 -13   9  13      505.71      491.14    191.91 o 
 -12   9  13     4084.56     4698.30    402.65 o 
 -11   9  13      301.18       37.36    145.02 o 
 -10   9  13     2295.82     3319.68    330.57 o 
  -9   9  13      360.21      308.44    126.41 o 
  -8   9  13     2481.32     2848.89    240.83 o 
  -7   9  13      896.73     1180.79    171.23 o 
  -6   9  13     2006.50     2039.77    199.61 o 
  -5   9  13     1806.70     2188.25    272.67 o 
  -4   9  13      117.32       25.55    146.26 o 
  -3   9  13     5820.66     6945.71    382.17 o 
  -2   9  13     1550.17     1936.76    278.88 o 
  -1   9  13     4389.63     4025.69    350.35 o 
   0   9  13     2217.08     3222.90    317.18 o 
   1   9  13      475.97      442.02    216.85 o 
   2   9  13     2708.69     2878.57    371.75 o 
   3   9  13        9.73      124.11    198.98 o 
   4   9  13     3142.91     3307.78    514.95 o 
   5   9  13      650.37      428.29    248.95 o 
   6   9  13     1251.22     1094.13    299.58 o 
   7   9  13      460.55      527.85    250.94 o 
   8   9  13      342.68      809.66    409.87 o 
   9   9  13     2788.58     1989.20    878.81 o 
  10   9  13        0.10       77.85    234.28 o 
  11   9  13      587.32     1118.16    370.64 o 
  12   9  13      473.03     1234.09    378.19 o 
 -17  10  13        3.72     -143.57    198.30 o 
 -16  10  13      668.46      440.83    228.84 o 
 -15  10  13        9.95      148.74    198.82 o 
 -14  10  13      532.12      654.56    226.94 o 
 -13  10  13     1016.16     1074.62    246.93 o 
 -12  10  13      169.74      -42.25    155.59 o 
 -11  10  13     1179.52     1285.94    254.58 o 
 -10  10  13       11.34       74.89    149.89 o 
  -9  10  13     1825.91     1799.20    204.04 o 
  -8  10  13      318.81      415.85    150.52 o 
  -7  10  13      175.84       39.73    125.42 o 
  -6  10  13      815.61     1204.95    184.07 o 
  -5  10  13      676.82      820.66    206.18 o 
  -4  10  13     3126.61     3152.72    755.60 o 
  -3  10  13      296.23      242.90    213.53 o 
  -2  10  13     3290.64     3105.48    566.19 o 
  -1  10  13     1945.36     2017.23    273.44 o 
   0  10  13      925.42      642.68    252.23 o 
   1  10  13     3149.71     3243.57    336.94 o 
   2  10  13      153.99      -78.54    189.88 o 
   3  10  13     2653.03     3041.49    403.14 o 
   4  10  13      235.12      263.84    230.38 o 
   5  10  13     1899.68     2549.33    705.88 o 
   6  10  13      379.64      252.61    252.87 o 
   7  10  13      664.66      794.62    311.92 o 
   8  10  13     1106.71      949.87    369.08 o 
   9  10  13        1.30      310.48    278.54 o 
  10  10  13     1516.00     1862.77    391.92 o 
  11  10  13       51.60     -138.12    232.74 o 
  12  10  13      292.61      295.50    283.65 o 
 -16  11  13       80.21      259.59    225.60 o 
 -15  11  13      474.75      303.69    225.40 o 
 -14  11  13       82.75      411.59    217.31 o 
 -13  11  13      396.83      359.80    213.33 o 
 -12  11  13      660.44      532.76    205.76 o 
 -11  11  13        0.58       -1.18    168.76 o 
 -10  11  13      814.92      872.21    246.12 o 
  -9  11  13       79.77       59.41    145.84 o 
  -8  11  13      477.73      541.24    175.63 o 
  -7  11  13     1040.05     1269.32    210.75 o 
  -6  11  13      415.26      759.73    235.04 o 
  -5  11  13     2215.71     1890.89    283.91 o 
  -4  11  13        0.48      109.69    177.00 o 
  -3  11  13     2390.69     2928.84    428.99 o 
  -2  11  13      273.37      184.02    265.51 o 
  -1  11  13     1509.90     2347.10    594.07 o 
   0  11  13      689.97      646.58    282.16 o 
   1  11  13      105.24      257.55    257.03 o 
   2  11  13     1506.09     2192.17    361.14 o 
   3  11  13       44.47      -65.95    196.97 o 
   4  11  13     3397.04     2949.22    425.64 o 
   5  11  13      406.76      354.34    267.15 o 
   6  11  13      141.79       -2.50    231.61 o 
   7  11  13      378.42      366.65    294.84 o 
   8  11  13       73.95      165.38    270.02 o 
   9  11  13      820.96      842.85    338.45 o 
  10  11  13       45.25      -87.54    269.78 o 
  11  11  13      512.49      665.80    302.90 o 
 -15  12  13      155.29      178.84    204.31 o 
 -14  12  13      405.95      410.16    213.45 o 
 -13  12  13      199.13       94.54    224.64 o 
 -12  12  13      145.75      268.63    213.92 o 
 -11  12  13      728.03      886.41    258.21 o 
 -10  12  13        9.88      -76.27    186.88 o 
  -9  12  13      871.92     1248.80    434.01 o 
  -8  12  13      278.16      315.72    211.84 o 
  -7  12  13      598.37      640.71    229.17 o 
  -6  12  13     1631.83     2444.95    409.32 o 
  -5  12  13        1.63       96.66    192.98 o 
  -4  12  13      751.38      424.60    449.16 o 
  -3  12  13        0.68     -318.81    318.81 o 
  -2  12  13      993.39     1160.91    343.63 o 
  -1  12  13      337.15      -63.51    283.64 o 
   0  12  13      562.22      371.35    283.69 o 
   1  12  13      646.43      535.79    299.49 o 
   2  12  13        1.28      309.05    379.11 o 
   3  12  13     1502.01      751.34    433.77 o 
   4  12  13       24.10      104.67    377.73 o 
   5  12  13      517.90      468.12    293.40 o 
   6  12  13     1131.21     1221.84    358.78 o 
   7  12  13      122.08      294.99    294.39 o 
   8  12  13      497.99      143.16    310.97 o 
   9  12  13        0.07     -290.91    290.91 o 
  10  12  13      801.68      583.40    305.32 o 
 -14  13  13       92.96      -99.73    242.06 o 
 -13  13  13      117.70      528.92    258.15 o 
 -12  13  13       98.05     -210.90    210.90 o 
 -11  13  13        3.03        6.13    215.43 o 
 -10  13  13      593.54      500.39    324.69 o 
  -9  13  13      114.94      352.96    339.15 o 
  -8  13  13      364.37      207.15    260.66 o 
  -7  13  13      487.07      906.56    445.59 o 
  -6  13  13      102.70      354.11    402.18 o 
  -5  13  13     1074.52     1383.74    514.26 o 
  -4  13  13       69.15      432.13    431.30 o 
  -3  13  13      953.75     1009.02    456.57 o 
  -2  13  13      271.39      373.34    424.98 o 
  -1  13  13      419.88        1.92    359.88 o 
   0  13  13      600.68      683.49    440.09 o 
   1  13  13      586.16     1103.80    542.01 o 
   2  13  13      740.24      412.90    448.06 o 
   3  13  13        0.07      255.76    431.58 o 
   4  13  13     1053.02     1402.42    577.72 o 
   5  13  13      275.34      134.06    447.23 o 
   6  13  13      401.47     1241.16    550.53 o 
   7  13  13      246.83      303.83    451.90 o 
   8  13  13       35.13      120.05    471.41 o 
 -12  14  13        9.28      -74.71    225.33 o 
 -11  14  13      383.05      -42.54    232.72 o 
 -10  14  13        0.14      -58.70    224.17 o 
  -9  14  13      283.08      390.58    297.69 o 
  -8  14  13      151.65      374.44    409.05 o 
  -7  14  13      541.98      507.67    430.48 o 
  -6  14  13       93.45      760.13    448.88 o 
  -5  14  13       71.20       87.36    378.56 o 
  -4  14  13      921.41      802.99    507.67 o 
  -3  14  13       28.01      299.44    427.18 o 
  -2  14  13      462.05      306.31    457.95 o 
  -1  14  13      369.85      -27.47    394.21 o 
   0  14  13      528.30     1179.35    538.16 o 
   1  14  13      171.56      159.33    458.22 o 
   2  14  13       31.65     -365.92    365.92 o 
   3  14  13      366.26      741.45    495.03 o 
   4  14  13       12.43     -334.88    334.88 o 
   5  14  13      219.38     -403.83    403.83 o 
   6  14  13       70.99      -47.25    460.97 o 
   7  14  13       16.59      143.40    443.94 o 
 -10  15  13      272.41      274.33    327.14 o 
  -9  15  13        5.47      231.03    437.07 o 
  -8  15  13      268.64      467.56    474.43 o 
  -7  15  13        1.01     -185.71    379.93 o 
  -6  15  13        7.48     -194.77    404.93 o 
  -5  15  13      187.93      -10.99    401.91 o 
  -4  15  13        8.47       94.78    450.26 o 
  -3  15  13      142.98      449.98    520.03 o 
  -2  15  13       41.75     -100.55    412.35 o 
  -1  15  13      117.65     -397.51    397.51 o 
   0  15  13      167.17       79.39    465.37 o 
   1  15  13        8.07      391.47    478.28 o 
   2  15  13      206.88       18.68    439.82 o 
   3  15  13        1.21     -353.01    393.94 o 
   4  15  13       43.18      321.96    463.99 o 
   5  15  13      135.71       66.21    471.96 o 
  -7  16  13       29.81     -106.31    433.77 o 
  -6  16  13       72.80     -442.84    442.84 o 
  -5  16  13       16.12      244.77    471.68 o 
  -4  16  13      160.81      -76.65    453.00 o 
  -3  16  13        5.64      206.31    505.47 o 
  -2  16  13       78.82     -232.96    419.49 o 
  -1  16  13       77.29      120.60    465.92 o 
   0  16  13       34.46     -177.47    428.55 o 
   1  16  13      151.92      662.89    565.64 o 
 -21   0  14      436.10      651.81    296.90 o 
 -20   0  14       10.04       71.81    237.28 o 
 -19   0  14      666.07      389.02    233.08 o 
 -18   0  14      240.62      -73.37    363.86 o 
 -17   0  14      450.66      669.31    250.80 o 
 -16   0  14     1629.42     2064.92    340.23 o 
 -15   0  14     1156.49     1041.15    269.17 o 
 -14   0  14     3309.24     3396.25    553.48 o 
 -13   0  14      258.02      171.37    147.71 o 
 -12   0  14     3338.66     3725.80    321.72 o 
 -11   0  14     1810.50     1909.03    249.99 o 
 -10   0  14     6400.23     6785.26    819.18 o 
  -9   0  14     6329.11     6785.42    396.38 o 
  -8   0  14     2057.36     2170.44    259.12 o 
  -7   0  14     9354.49     9813.44    608.94 o 
  -6   0  14     2463.86     2760.12    232.88 o 
  -5   0  14     3588.14     3910.59    262.73 o 
  -4   0  14     5569.72     6714.79    333.75 o 
  -3   0  14      770.63      738.60    117.93 o 
  -2   0  14    17866.41    17122.58    694.89 o 
  -1   0  14     4809.68     5015.11    367.84 o 
   0   0  14     3955.63     3889.62    652.17 o 
   1   0  14        5.90      102.99    143.13 o 
   2   0  14     9254.67     9729.00    844.75 o 
   3   0  14     4819.16     3836.11    536.24 o 
   4   0  14      420.70      833.48    287.08 o 
   5   0  14    10230.88     9866.91    908.20 o 
   6   0  14      199.02      560.42    270.04 o 
   7   0  14     7533.49     7309.59    806.56 o 
   8   0  14      594.08      374.16    310.43 o 
   9   0  14     3667.43     3483.38    585.42 o 
  10   0  14     1352.64     1171.38    379.38 o 
  11   0  14      724.67     1154.62    420.31 o 
  12   0  14     1659.53     1002.16    421.14 o 
  13   0  14      244.79      213.18    345.04 o 
  14   0  14     1469.35     1416.43    527.45 o 
  15   0  14       61.87      177.65    317.70 o 
 -21   1  14       92.16      240.13    182.49 o 
 -20   1  14      713.61      893.18    240.41 o 
 -19   1  14       15.55      -88.26    148.99 o 
 -18   1  14      313.33      132.41    153.48 o 
 -17   1  14      363.14      329.42    148.99 o 
 -16   1  14      507.51      243.69    160.75 o 
 -15   1  14     1235.36     1769.72    208.78 o 
 -14   1  14       15.77      -25.13     93.11 o 
 -13   1  14     2762.02     3167.15    214.25 o 
 -12   1  14      703.60      550.47    110.29 o 
 -11   1  14     1763.51     1599.56    175.23 o 
 -10   1  14     5101.05     5584.49    446.63 o 
  -9   1  14     3536.38     3855.85    213.15 o 
  -8   1  14     9899.35    10370.26    334.92 o 
  -7   1  14      610.66      562.39     93.35 o 
  -6   1  14    11415.74    11563.87    342.63 o 
  -5   1  14      527.96      452.97     87.90 o 
  -4   1  14     4174.57     4807.44    196.24 o 
  -3   1  14     9027.71     9011.83    272.47 o 
  -2   1  14       74.39       33.06     65.73 o 
  -1   1  14     9050.22     8257.14    400.23 o 
   0   1  14       70.16      -80.64     80.64 o 
   1   1  14    11495.17    10412.67    467.31 o 
   2   1  14      726.49      645.10    142.23 o 
   3   1  14     5403.20     5585.10    558.22 o 
   4   1  14     4314.69     4868.74    431.20 o 
   5   1  14      140.41      190.89    176.84 o 
   6   1  14     5650.39     6587.22    797.36 o 
   7   1  14      106.25       80.02    165.04 o 
   8   1  14     4988.67     6197.97    543.39 o 
   9   1  14      570.74      622.19    409.87 o 
  10   1  14     1658.24     1556.16    315.93 o 
  11   1  14     1518.09     1228.98    427.59 o 
  12   1  14      208.52      151.54    484.46 o 
  13   1  14     1748.97     1124.67    340.13 o 
  14   1  14        1.94      -77.05    250.21 o 
  15   1  14      509.43      576.08    253.55 o 
 -20   2  14        0.35      -40.12    162.52 o 
 -19   2  14      736.74      716.16    201.66 o 
 -18   2  14       36.83       43.44    142.18 o 
 -17   2  14      674.74      423.32    160.06 o 
 -16   2  14      598.11      892.42    176.48 o 
 -15   2  14      418.40      472.84    124.40 o 
 -14   2  14     2589.90     2465.59    283.24 o 
 -13   2  14      291.30      265.48    103.54 o 
 -12   2  14     2690.05     2742.53    198.38 o 
 -11   2  14      894.23      924.95    145.11 o 
 -10   2  14     5676.30     6063.04    271.65 o 
  -9   2  14     4103.96     4184.86    221.41 o 
  -8   2  14      417.19      415.01    103.92 o 
  -7   2  14     4179.23     3980.39    251.02 o 
  -6   2  14       21.47       35.01     66.75 o 
  -5   2  14    13965.53    14365.21    394.94 o 
  -4   2  14     1274.67     1213.53    108.61 o 
  -3   2  14     4964.02     4722.56    218.04 o 
  -2   2  14     7067.05     6892.75    260.46 o 
  -1   2  14      489.80      322.29     78.85 o 
   0   2  14     4951.71     5128.50    324.56 o 
   1   2  14      357.34      193.23    188.79 o 
   2   2  14     4844.70     4740.27    321.84 o 
   3   2  14     4580.39     4991.36    503.87 o 
   4   2  14     2285.80     2535.61    595.03 o 
   5   2  14     4294.99     4065.01    410.25 o 
   6   2  14       32.03      -57.82    158.02 o 
   7   2  14     7036.10     7955.36    854.22 o 
   8   2  14       45.33       -4.99    186.53 o 
   9   2  14     2852.10     2723.62    380.79 o 
  10   2  14      667.31      863.67    262.13 o 
  11   2  14      709.22      553.73    263.13 o 
  12   2  14     2052.94     1705.65    363.42 o 
  13   2  14        0.19      135.31    247.35 o 
  14   2  14      893.46      998.04    344.48 o 
  15   2  14        6.02     -148.75    217.75 o 
 -20   3  14      680.02      758.23    216.24 o 
 -19   3  14       40.78     -100.57    155.41 o 
 -18   3  14      890.76      884.20    202.01 o 
 -17   3  14      692.61      563.29    165.25 o 
 -16   3  14      455.17      608.09    161.50 o 
 -15   3  14      933.36     1038.39    164.09 o 
 -14   3  14      218.33      240.81    103.33 o 
 -13   3  14     3717.44     4043.77    246.43 o 
 -12   3  14      700.70      693.12    118.51 o 
 -11   3  14     5950.48     6082.38    285.82 o 
 -10   3  14     1516.97     1494.85    146.48 o 
  -9   3  14     2605.12     2543.06    178.10 o 
  -8   3  14     2392.96     2532.46    173.20 o 
  -7   3  14      128.19       66.01     74.65 o 
  -6   3  14     5173.93     4946.80    295.89 o 
  -5   3  14      260.57      268.23     98.69 o 
  -4   3  14    10074.42    10199.61    351.84 o 
  -3   3  14     1616.31     1398.22    121.09 o 
  -2   3  14     3301.15     3344.67    182.51 o 
  -1   3  14     3874.43     3703.77    219.31 o 
   0   3  14        4.12       -6.32    108.75 o 
   1   3  14     4644.04     4556.87    323.03 o 
   2   3  14     2877.92     3034.54    268.13 o 
   3   3  14     3320.99     2592.69    402.83 o 
   4   3  14     7234.19     7898.23    923.33 o 
   5   3  14     1137.54     1195.61    244.54 o 
   6   3  14     4924.49     5702.77    562.75 o 
   7   3  14       72.15      156.26    169.60 o 
   8   3  14     4106.64     4435.56    558.36 o 
   9   3  14      333.48      531.90    228.40 o 
  10   3  14      985.52      612.77    319.77 o 
  11   3  14      989.91     1388.92    305.44 o 
  12   3  14      392.86      746.83    268.35 o 
  13   3  14     1018.08     1069.87    448.47 o 
  14   3  14      103.01     -354.11    354.11 o 
 -20   4  14        3.51       81.69    202.20 o 
 -19   4  14      347.72      233.74    178.14 o 
 -18   4  14       97.89      173.51    151.90 o 
 -17   4  14      190.34      282.83    150.08 o 
 -16   4  14       82.13      236.03    206.39 o 
 -15   4  14      170.29        5.12    115.79 o 
 -14   4  14     2034.42     2392.22    201.91 o 
 -13   4  14      523.32      375.09    115.34 o 
 -12   4  14     1936.85     1984.14    175.07 o 
 -11   4  14     1142.48     1172.20    141.57 o 
 -10   4  14      547.90      512.85    128.60 o 
  -9   4  14     4355.68     4861.75    245.89 o 
  -8   4  14      496.99      443.25     98.33 o 
  -7   4  14     7452.89     7630.08    320.64 o 
  -6   4  14     1972.42     2117.66    171.20 o 
  -5   4  14     5960.71     5652.29    240.57 o 
  -4   4  14      290.20      317.24     91.67 o 
  -3   4  14     7242.77     7595.87    262.82 o 
  -2   4  14     4995.80     5667.12    391.24 o 
  -1   4  14     1093.07     1193.30    198.44 o 
   0   4  14     2807.14     3101.99    437.70 o 
   1   4  14      868.86      577.80    151.67 o 
   2   4  14     3712.02     3622.84    295.81 o 
   3   4  14     4034.79     3897.03    310.89 o 
   4   4  14     5709.71     5886.58    653.14 o 
   5   4  14     5723.16     6529.93    526.16 o 
   6   4  14       33.05       65.09    173.49 o 
   7   4  14     1620.13     1510.17    281.13 o 
   8   4  14        4.82      253.36    193.95 o 
   9   4  14     1875.10     2128.49    403.69 o 
  10   4  14      619.53      487.97    244.22 o 
  11   4  14      570.16      208.34    226.63 o 
  12   4  14      811.37     1438.40    487.62 o 
  13   4  14       75.16      602.45    415.37 o 
  14   4  14      224.79      478.55    456.85 o 
 -20   5  14      233.31      106.39    244.32 o 
 -19   5  14       28.33       21.03    176.22 o 
 -18   5  14      437.33      343.67    197.61 o 
 -17   5  14       93.21      151.29    169.57 o 
 -16   5  14      105.55       10.37    135.99 o 
 -15   5  14      511.51      426.63    154.39 o 
 -14   5  14       75.66       62.85    111.27 o 
 -13   5  14     1549.51     1975.25    205.72 o 
 -12   5  14      546.17      524.68    117.75 o 
 -11   5  14     1553.45     1478.02    186.33 o 
 -10   5  14      447.47      343.02    114.34 o 
  -9   5  14        5.09       68.58     94.34 o 
  -8   5  14     3055.42     3510.51    230.09 o 
  -7   5  14      106.91       70.74     83.36 o 
  -6   5  14     4315.48     4124.07    241.03 o 
  -5   5  14       83.92      104.75     83.10 o 
  -4   5  14     3638.57     3981.81    202.34 o 
  -3   5  14     1280.98     1272.40    125.82 o 
  -2   5  14      691.52      654.26    132.76 o 
  -1   5  14      873.03      620.08    155.45 o 
   0   5  14        9.49      -37.45     99.08 o 
   1   5  14     1930.18     2225.38    245.81 o 
   2   5  14     1510.17     1320.14    199.47 o 
   3   5  14      789.31      625.39    171.64 o 
   4   5  14     3741.47     4069.35    331.79 o 
   5   5  14      450.53      553.53    184.99 o 
   6   5  14     2513.64     2913.54    413.00 o 
   7   5  14      419.87      460.26    207.34 o 
   8   5  14     1461.85     1121.94    266.72 o 
   9   5  14      275.73      530.47    353.83 o 
  10   5  14      464.63       20.88    295.59 o 
  11   5  14      596.50      407.13    359.88 o 
  12   5  14       14.14       -4.94    321.69 o 
  13   5  14      455.92     -186.26    364.55 o 
  14   5  14       95.12      186.26    433.22 o 
 -19   6  14      136.10      -53.30    196.58 o 
 -18   6  14      112.88       14.63    175.16 o 
 -17   6  14      327.13      148.47    178.98 o 
 -16   6  14      233.41      145.59    168.26 o 
 -15   6  14      222.06       30.53    157.40 o 
 -14   6  14      497.46      351.69    162.36 o 
 -13   6  14       17.48      135.79    121.15 o 
 -12   6  14      636.12      733.77    139.75 o 
 -11   6  14        2.63      100.17    109.45 o 
 -10   6  14      105.15      338.65    112.61 o 
  -9   6  14      402.55      190.87    139.55 o 
  -8   6  14        5.15        1.21     89.16 o 
  -7   6  14     2245.89     3027.94    337.36 o 
  -6   6  14       58.95       48.51     86.56 o 
  -5   6  14      674.65      601.97    108.64 o 
  -4   6  14       38.52      168.61     86.39 o 
  -3   6  14      276.11      308.98    120.84 o 
  -2   6  14      905.66      968.11    182.44 o 
  -1   6  14       98.37       28.62    101.76 o 
   0   6  14     1187.61     1316.80    170.85 o 
   1   6  14      454.24      141.34    127.60 o 
   2   6  14     2492.13     2951.10    405.89 o 
   3   6  14      576.28      567.03    169.87 o 
   4   6  14       10.23       16.42    165.39 o 
   5   6  14     2249.30     2808.12    295.50 o 
   6   6  14        4.51     -196.01    196.01 o 
   7   6  14      361.41      105.64    299.99 o 
   8   6  14      904.34      139.28    287.90 o 
   9   6  14      750.91      853.54    406.30 o 
  10   6  14      326.04      425.81    339.27 o 
  11   6  14      251.42       98.90    338.17 o 
  12   6  14      275.18      402.73    390.92 o 
  13   6  14        6.18      -48.07    344.22 o 
 -19   7  14        0.47       25.73    207.18 o 
 -18   7  14      115.99      175.73    212.60 o 
 -17   7  14       27.27      293.10    199.66 o 
 -16   7  14       18.56     -127.07    148.76 o 
 -15   7  14      134.55      327.81    175.24 o 
 -14   7  14        0.20      -43.90    149.61 o 
 -13   7  14       95.11      235.06    135.79 o 
 -12   7  14        0.29      -93.31    118.06 o 
 -11   7  14       29.20       85.37    108.48 o 
 -10   7  14      522.13      506.75    118.88 o 
  -9   7  14       86.99       95.73    100.78 o 
  -8   7  14      880.14     1185.10    144.98 o 
  -7   7  14        4.67       30.41     95.96 o 
  -6   7  14     2017.26     2343.92    224.09 o 
  -5   7  14        3.20      177.72     95.58 o 
  -4   7  14      285.56      281.98    123.44 o 
  -3   7  14      864.66      582.09    143.60 o 
  -2   7  14      238.75      379.46    133.69 o 
  -1   7  14      458.48      350.30    234.94 o 
   0   7  14      520.84      573.65    145.37 o 
   1   7  14     1874.18     2579.88    625.68 o 
   2   7  14      868.80      676.87    176.16 o 
   3   7  14      418.64      327.46    217.36 o 
   4   7  14        3.42      -41.14    189.01 o 
   5   7  14      141.01     -263.35    290.65 o 
   6   7  14      172.99      300.89    232.55 o 
   7   7  14       36.72       59.41    201.19 o 
   8   7  14      140.47      289.29    251.15 o 
   9   7  14      240.68      -90.66    276.36 o 
  10   7  14      157.42     -238.73    296.69 o 
  11   7  14       23.35      -94.50    338.45 o 
  12   7  14        1.87      -56.04    437.34 o 
  13   7  14       69.70       -3.57    446.14 o 
 -18   8  14       34.73     -147.41    189.06 o 
 -17   8  14       28.97      -82.79    194.28 o 
 -16   8  14      119.99       57.18    230.39 o 
 -15   8  14        5.12      -10.36    170.30 o 
 -14   8  14       63.93     -123.74    150.78 o 
 -13   8  14       38.33      158.10    161.10 o 
 -12   8  14       10.85      -94.13    120.32 o 
 -11   8  14        3.72      -72.12    120.56 o 
 -10   8  14      945.29      955.80    171.20 o 
  -9   8  14      893.14      767.69    152.79 o 
  -8   8  14       68.58       21.97    108.35 o 
  -7   8  14      363.40      297.44    203.63 o 
  -6   8  14       41.03       40.05    104.18 o 
  -5   8  14      155.38      315.67    108.51 o 
  -4   8  14       50.96       71.48    107.94 o 
  -3   8  14      161.94      -28.68    157.42 o 
  -2   8  14       69.22       36.09    124.78 o 
  -1   8  14       15.22     -106.10    106.10 o 
   0   8  14      372.03      322.87    318.72 o 
   1   8  14       62.30      130.98    181.93 o 
   2   8  14      368.25      -13.40    209.47 o 
   3   8  14       73.53      225.49    195.23 o 
   4   8  14       35.93     -141.99    175.04 o 
   5   8  14        1.38      -46.99    199.37 o 
   6   8  14       59.18      -76.09    302.73 o 
   7   8  14      150.45      121.06    220.18 o 
   8   8  14       56.53      209.07    247.75 o 
   9   8  14       73.69       14.28    227.47 o 
  10   8  14       54.13     -254.39    345.04 o 
  11   8  14       20.31     -279.11    332.95 o 
  12   8  14       25.00      128.02    415.09 o 
 -17   9  14       20.75      139.86    206.99 o 
 -16   9  14       17.84      107.07    197.99 o 
 -15   9  14        3.80      -91.65    166.67 o 
 -14   9  14        4.11      -83.29    172.07 o 
 -13   9  14      194.96      136.62    172.85 o 
 -12   9  14       33.86      134.07    166.14 o 
 -11   9  14       65.38       96.87    181.56 o 
 -10   9  14        7.03       65.38    129.66 o 
  -9   9  14       87.61       59.47    115.01 o 
  -8   9  14       89.28      284.43    130.37 o 
  -7   9  14        5.09       10.95    116.98 o 
  -6   9  14       10.27      -32.44    112.59 o 
  -5   9  14       80.56      -76.84    129.09 o 
  -4   9  14       12.85        9.67    121.34 o 
  -3   9  14      322.43      469.02    174.84 o 
  -2   9  14       88.40      152.83    157.17 o 
  -1   9  14      277.46      129.34    168.54 o 
   0   9  14       23.26      118.38    151.76 o 
   1   9  14        0.59      377.92    199.38 o 
   2   9  14      105.94      286.72    200.35 o 
   3   9  14        9.38      -58.98    183.51 o 
   4   9  14       25.12      200.65    201.96 o 
   5   9  14       23.46     -245.46    245.46 o 
   6   9  14       78.85       63.61    215.27 o 
   7   9  14      256.17      339.44    263.73 o 
   8   9  14        0.66      162.33    294.36 o 
   9   9  14      242.46     -179.86    235.33 o 
  10   9  14        8.51     -265.39    265.39 o 
  11   9  14        0.14      -64.28    429.38 o 
  12   9  14        0.47      104.12    464.82 o 
 -17  10  14        6.29      -59.41    207.04 o 
 -16  10  14        3.13     -160.14    203.11 o 
 -15  10  14       21.32       19.84    193.24 o 
 -14  10  14       13.48      160.68    219.11 o 
 -13  10  14       16.21      419.92    254.82 o 
 -12  10  14       66.68      140.21    177.10 o 
 -11  10  14        3.61     -157.20    159.21 o 
 -10  10  14       12.82       20.54    137.71 o 
  -9  10  14       40.91      131.21    125.70 o 
  -8  10  14        7.37      -22.63    124.63 o 
  -7  10  14       35.00       69.12    131.02 o 
  -6  10  14       10.87      205.86    171.94 o 
  -5  10  14      154.36       -0.59    169.65 o 
  -4  10  14      761.58      348.76    235.03 o 
  -3  10  14      132.31      360.61    221.59 o 
  -2  10  14        1.60     -195.39    195.39 o 
  -1  10  14      114.00      197.21    174.07 o 
   0  10  14       51.96      -86.04    158.25 o 
   1  10  14      188.46       21.17    206.25 o 
   2  10  14      305.00        2.48    306.72 o 
   3  10  14       20.84        5.13    233.23 o 
   4  10  14        3.54     -157.20    194.19 o 
   5  10  14      162.42      123.21    244.59 o 
   6  10  14        4.89     -208.68    208.68 o 
   7  10  14       18.55     -227.34    227.34 o 
   8  10  14        1.76     -238.11    251.92 o 
   9  10  14      344.57      368.86    418.39 o 
  10  10  14       58.18      -40.51    319.22 o 
  11  10  14       32.26      382.00    334.17 o 
 -16  11  14        0.75       13.01    219.82 o 
 -15  11  14        1.04       37.16    209.31 o 
 -14  11  14        3.06     -121.38    191.62 o 
 -13  11  14       85.77       -2.61    192.39 o 
 -12  11  14       16.31       -6.18    179.35 o 
 -11  11  14       33.58      152.95    185.57 o 
 -10  11  14       22.09       20.30    234.61 o 
  -9  11  14        9.32      222.09    191.24 o 
  -8  11  14      339.70      175.66    167.07 o 
  -7  11  14      224.24      588.58    236.71 o 
  -6  11  14      653.64      416.06    245.50 o 
  -5  11  14       40.86     -189.98    209.06 o 
  -4  11  14        4.03     -198.30    198.30 o 
  -3  11  14       62.78      146.04    226.21 o 
  -2  11  14      195.28      419.85    273.95 o 
  -1  11  14      137.24      241.31    292.57 o 
   0  11  14       57.11      -52.52    243.04 o 
   1  11  14      104.63      516.74    431.58 o 
   2  11  14       51.45     -224.85    224.85 o 
   3  11  14      457.54      -97.58    221.71 o 
   4  11  14      228.77      361.88    273.21 o 
   5  11  14        5.14      160.37    266.98 o 
   6  11  14       29.75      -54.11    241.30 o 
   7  11  14       12.91      271.55    278.25 o 
   8  11  14      142.52      112.60    291.35 o 
   9  11  14       21.52        8.09    288.18 o 
  10  11  14      200.72      -69.95    310.19 o 
 -15  12  14        6.55      124.24    204.38 o 
 -14  12  14       47.17      129.36    201.66 o 
 -13  12  14       14.01      -35.06    225.83 o 
 -12  12  14      261.25      397.54    245.05 o 
 -11  12  14        5.18      165.03    205.16 o 
 -10  12  14       59.48      503.28    236.79 o 
  -9  12  14      245.60      309.44    213.12 o 
  -8  12  14       12.32       -3.09    216.08 o 
  -7  12  14      338.66      257.01    256.92 o 
  -6  12  14       35.39      228.01    398.06 o 
  -5  12  14      624.80       44.50    345.59 o 
  -4  12  14       28.24     -115.15    222.23 o 
  -3  12  14       28.38       61.11    258.75 o 
  -2  12  14       47.86       90.78    274.18 o 
  -1  12  14       13.34       -3.50    263.47 o 
   0  12  14      198.63      853.81    451.90 o 
   1  12  14       11.06     -109.61    373.06 o 
   2  12  14      252.80      -35.71    339.27 o 
   3  12  14       86.92      271.42    407.95 o 
   4  12  14       15.69       21.70    369.77 o 
   5  12  14      185.99      168.40    273.48 o 
   6  12  14       42.35      -23.43    265.01 o 
   7  12  14      114.04      425.23    426.08 o 
   8  12  14       20.01       -1.54    427.32 o 
   9  12  14      275.85        3.07    344.57 o 
 -13  13  14      265.18      351.36    252.03 o 
 -12  13  14        6.49     -180.21    210.49 o 
 -11  13  14      123.02      413.01    247.88 o 
 -10  13  14      160.42      -16.43    202.88 o 
  -9  13  14      106.07      407.25    288.50 o 
  -8  13  14       77.40      114.83    394.21 o 
  -7  13  14        4.48      -56.32    360.15 o 
  -6  13  14      573.92      138.46    356.30 o 
  -5  13  14       36.75      -20.33    358.23 o
[truncated: 181,002 more chars]
